# Supplementary material for: The prognostic value of hemoglobin-to-albumin ratio in critically ill patients with atrial fibrillation: A retrospective cohort study
Source: Medicine (Baltimore). 2026 Apr 24;105(17):e48211. doi: 10.1097/MD.0000000000048211 (PMC13124338; doi:10.1097/MD.0000000000048211)
Supplement: Supplementary file 1 [file medi-105-e48211-s001.xlsx]

## Sheet: Supplemental tabels1
age	gender	race	weight	sofa	sapsii	charlson	valve	diabetes	htn	hf	mi	copd	albumin	HGB	HRA	K	ld	Mg	INR	GLu	Cr	Ca	Na	HR	RR	Sp O2	temperaturef	nbpm	insulin	heparin	noacsdoacs	VKA	amiodarone	bblocker	RDW	WBC	is_hosp_dead	is_icu_dead	hosp_day	icu_day	hosp_survival_time	death_within_hosp_28days	death_within_icu_28days
90	M	1	81.9	10	52	11	0	1	0	1	1	0	2.5	8.35	3.34	3.4	233.0	2.4	1.2	277	2.6	9.9	141.0	72	26	100	98.2	65.0	1	1	0	0	0	0	18.75	23.15	0	1	127.29	127.87	28.0	0	0
74	M	1	91.46666667	6	52	6	0	1	1	0	0	0	2.5	12.1	4.84	3.9	386.0	2.0	1.5	126	1.0	7.9	128.0	106	30	94	97.9	117.0	1	1	0	1	1	1	13.04	12.1	0	0	84.65	81.28	28.0	0	0
21	M	3	66.15	2	23	2	0	0	0	1	0	0	3.0	12.1	4.03	4.1	565.0	1.8	1.2	170	0.9	7.8	135.0	88	16	100	99.1	77.0	1	1	0	0	0	1	12.33	5.0	0	1	77.7	77.74	28.0	0	0
72	F	1	118.8	6	56	10	0	1	1	1	0	0	3.1	11.0	3.55	5.9	329.0	1.9	1.7	194	5.5	8.1	131.0	68	27	93	98.6	57.0	1	1	0	1	1	1	14.7	22.7	0	1	75.09	75.1	28.0	0	0
78	M	2	93.76666667	11	61	9	0	1	0	1	1	0	2.1	8.7	4.14	3.4	935.0	2.3	1.6	65	6.0	7.2	156.0	99	24	96	95.6	98.0	1	1	0	0	1	1	12.8	34.47	0	0	93.4	70.69	28.0	0	0
77	M	1	104.05	14	75	3	0	0	1	0	0	0	3.3	13.97	4.23	6.4	1412.0	1.8	1.3	148	5.2	3.7	131.0	107	21	98	98.0	71.0	1	1	0	0	1	1	13.87	15.77	0	1	66.94	67.87	28.0	0	0
92	M	3	98.3	9	57	7	0	1	0	0	0	0	2.1	6.73	3.2	4.1	136.0	1.5	1.1	168	4.2	6.6	130.0	81	17	100	93.3	99.0	1	1	0	0	0	1	14.33	13.2	0	1	65.79	66.27	28.0	0	0
60	M	1	135.6	7	37	5	0	0	0	0	0	0	3.6	9.4	2.61	5.8	452.0	1.9	1.1	139	2.9	8.1	142.0	74	21	99	98.4	85.0	1	1	0	1	1	1	17.17	17.47	0	1	62.34	61.93	28.0	0	0
52	M	1	90.0	9	49	2	0	0	0	0	0	1	2.2	10.75	4.89	3.6	281.0	2.1	1.3	95	0.5	8.3	144.0	191	30	92	98.3	106.0	1	1	0	1	1	1	15.85	21.05	0	1	62.39	60.99	28.0	0	0
81	M	2	60.3	9	46	5	0	0	1	0	0	0	2.5	8.27	3.31	4.2	597.0	1.9	1.1	152	1.5	9.0	151.0	124	32	100	98.9	79.0	0	1	0	0	0	1	17.43	19.07	0	0	60.8	60.8	28.0	0	0
54	M	3	90.0	6	34	11	0	1	0	1	1	0	3.3	10.6	3.21	3.4	172.0	1.9	1.2	196	1.5	8.6	137.0	80	23	95	98.7	73.0	1	1	1	1	1	1	12.97	8.33	0	0	60.86	59.8	28.0	0	0
56	M	2	146.2	11	86	7	0	1	0	1	0	0	2.7	7.35	2.72	6.6	523.0	2.5	1.5	437	13.8	8.6	127.0	87	18	100	97.7	75.0	1	1	0	1	0	1	16.4	43.05	0	0	57.03	56.98	28.0	0	0
74	F	3	81.0	12	56	12	1	1	0	1	0	0	2.1	8.1	3.86	3.7	299.0	2.9	1.4	212	1.2	13.6	146.0	90	18	100	98.2	83.0	1	1	1	1	0	1	17.5	9.24	0	0	55.71	55.72	28.0	0	0
60	F	2	73.1	8	30	4	1	1	1	0	0	0	2.5	8.74	3.5	3.9	418.0	3.7	1.3	81	0.8	8.9	144.0	117	16	100	97.7	50.0	1	1	0	1	1	1	15.85	6.03	0	0	55.7	55.57	28.0	0	0
69	F	1	69.1	7	54	6	0	0	1	1	1	0	3.3	8.6	2.61	5.1	749.0	2.5	1.2	129	1.0	8.4	119.0	91	24	100	98.1	85.0	1	1	0	0	1	1	13.23	13.43	0	1	23.77	51.69	24.57	1	1
89	F	2	64.0	2	31	8	0	0	0	0	0	1	3.1	8.0	2.58	3.5	225.0	1.9	1.2	169	1.7	8.3	149.0	73	17	100	97.9	85.0	1	1	1	0	0	1	16.9	14.9	0	0	51.74	51.66	28.0	0	0
71	M	1	108.3	0	21	4	0	0	0	1	0	0	3.0	9.5	3.17	3.4	466.0	2.5	1.2	233	1.0	8.6	139.0	84	20	99	99.1	107.0	1	1	1	0	1	1	18.6	1.7	0	0	112.86	48.82	28.0	0	0
67	M	1	108.2	4	43	7	0	0	0	1	1	1	2.8	9.17	3.28	4.6	3790.0	1.8	1.2	135	0.9	8.1	143.0	78	7	100	97.6	58.0	1	1	0	1	0	1	14.68	8.81	0	0	56.57	46.3	28.0	0	0
69	M	1	104.15	9	36	4	0	0	0	0	0	0	3.1	11.07	3.57	4.8	500.0	2.5	1.6	132	1.1	7.6	139.0	75	6	99	98.4	86.0	1	1	1	1	1	1	17.17	18.87	0	0	45.49	45.13	28.0	0	0
64	M	1	128.6	10	46	3	0	1	1	0	0	0	1.7	7.95	4.68	4.7	600.0	1.8	1.4	233	1.7	7.2	134.0	97	25	98	99.0	93.0	1	1	1	0	0	1	20.7	14.75	0	0	44.12	44.15	28.0	0	0
72	F	2	62.0	6	41	9	1	1	0	1	1	0	2.7	9.4	3.48	3.6	462.0	3.4	1.4	213	0.9	8.3	138.0	83	6	100	100.3	66.0	1	1	0	1	1	1	15.2	14.07	0	0	44.07	43.41	28.0	0	0
83	M	1	75.0	14	73	8	0	0	0	1	0	0	2.4	10.5	4.38	4.2	570.0	2.7	2.7	148	6.9	6.5	135.0	64	14	91	94.5	62.0	0	1	0	0	0	0	17.1	37.87	0	1	43.23	43.35	28.0	0	0
41	F	1	64.0	11	41	4	0	0	0	1	0	0	2.5	9.33	3.73	3.8	353.0	1.8	2.4	150	1.3	6.8	142.0	114	23	100	97.1	54.0	1	1	0	0	1	0	18.73	31.73	0	1	42.9	43.12	28.0	0	0
64	F	1	130.0	9	72	4	1	1	1	0	0	1	2.5	9.73	3.89	5.5	389.0	2.6	1.2	98	0.8	8.5	137.0	74	14	100	97.2	58.0	1	1	0	1	1	1	14.23	14.57	0	0	43.22	43.09	28.0	0	0
86	F	1	64.4	3	38	6	0	0	1	0	0	0	3.4	11.15	3.28	3.4	343.0	1.9	1.2	125	1.2	8.5	133.0	105	23	95	97.4	58.0	1	1	0	0	1	1	14.1	18.6	0	1	42.98	43.05	28.0	0	0
79	F	1	107.15	11	71	9	1	1	0	1	0	0	3.0	9.42	3.14	4.6	292.0	2.2	1.2	131	0.9	7.8	143.0	73	22	100	98.0	66.0	1	1	0	0	1	1	14.38	23.78	0	1	51.32	43.0	28.0	0	0
50	M	1	97.9	9	60	1	0	0	0	0	0	0	3.1	15.65	5.05	5.6	562.0	1.5	1.1	167	0.8	8.2	139.0	125	13	97	98.1	102.0	1	1	0	1	1	1	13.9	12.6	0	0	70.48	42.78	28.0	0	0
74	M	3	82.3	7	41	4	0	0	1	0	0	1	4.0	14.7	3.68	3.7	226.0	2.2	1.1	179	0.9	9.1	140.0	88	43	97	99.2	92.0	1	1	1	0	1	1	13.8	25.9	0	0	42.57	42.5	28.0	0	0
80	M	1	93.23333333	7	47	6	0	0	0	0	1	0	1.9	8.0	4.21	4.3	344.0	2.3	1.2	136	4.7	7.8	133.0	94	27	97	99.2	76.0	1	1	0	0	0	1	15.1	19.95	0	1	98.77	41.73	28.0	0	0
71	M	1	88.1	1	40	6	0	0	0	0	0	1	3.2	13.1	4.09	4.7	397.0	1.8	1.2	126	0.8	9.0	137.0	120	22	92	99.2	66.0	1	1	0	0	1	1	14.5	12.5	0	0	43.7	41.64	28.0	0	0
81	M	1	78.0	4	45	5	0	0	1	0	0	0	3.5	12.8	3.66	3.6	280.0	1.9	1.1	129	0.9	8.1	141.0	88	22	97	97.8	100.0	1	1	0	0	1	1	13.7	6.3	0	1	40.46	41.35	28.0	0	0
73	M	1	105.2	10	73	8	0	1	0	1	0	0	2.7	8.46	3.13	4.5	248.0	4.2	1.2	148	5.3	8.4	142.0	90	17	95	96.9	79.0	1	1	0	1	1	1	17.94	20.39	0	0	43.67	41.22	28.0	0	0
80	F	1	109.0	3	34	5	0	0	1	0	0	0	3.7	11.1	3.0	4.5	329.0	2.0	1.7	182	1.5	8.8	138.0	86	14	100	98.0	92.0	1	1	0	1	1	1	13.2	11.7	0	1	41.33	41.02	28.0	0	0
69	F	3	46.7	11	50	7	0	1	0	0	0	0	2.3	10.0	4.35	4.0	316.0	2.2	1.2	357	2.7	8.4	163.0	86	22	100	97.4	88.0	1	1	0	0	1	1	16.8	15.2	0	1	40.38	40.56	28.0	0	0
72	M	1	83.8	1	23	8	0	0	0	1	0	1	3.2	12.9	4.03	4.2	263.0	1.9	1.1	120	0.6	8.6	135.0	87	17	94	98.2	110.0	1	1	0	0	0	1	12.5	10.5	0	0	39.88	39.94	28.0	0	0
51	M	2	107.6	9	58	4	0	0	0	0	0	0	3.1	7.2	2.32	5.1	675.0	1.9	1.1	135	8.6	8.5	135.0	93	32	86	97.8	85.0	1	1	0	0	0	1	14.63	10.33	0	0	38.99	38.45	28.0	0	0
72	M	1	85.73333333	19	68	4	0	0	0	0	0	0	3.3	11.77	3.57	4.0	961.0	1.7	2.8	85	2.9	7.8	140.0	103	22	95	98.4	71.0	1	1	0	0	1	0	15.04	13.89	0	0	61.4	38.27	28.0	0	0
73	M	3	119.0	2	29	5	0	0	0	1	0	0	3.7	13.3	3.59	3.9	307.0	1.6	2.0	144	1.2	9.0	149.0	54	24	100	99.0	75.0	1	1	1	0	0	1	13.1	8.85	0	0	52.65	38.02	28.0	0	0
76	M	2	97.0	11	60	6	0	1	1	0	0	0	2.9	12.9	4.45	5.5	612.0	2.2	1.4	147	2.2	8.7	142.0	101	22	94	98.4	90.0	1	1	1	0	0	1	14.8	10.5	0	0	47.54	37.7	28.0	0	0
74	F	1	57.1	8	54	6	1	0	0	0	0	0	3.5	8.78	2.51	4.9	379.0	3.2	2.5	129	0.9	8.0	138.0	80	16	100	97.4	68.0	1	1	0	1	1	1	16.4	7.73	0	0	46.21	37.58	28.0	0	0
88	F	2	53.0	11	80	6	0	0	0	1	0	0	2.9	8.0	2.76	5.2	5920.0	1.7	6.5	315	1.6	8.2	138.0	101	27	99	97.3	64.0	1	1	1	0	1	1	21.63	12.95	0	1	35.72	37.56	28.0	0	0
64	M	2	91.0	8	47	7	1	0	0	1	0	0	2.6	10.28	3.95	3.3	314.0	3.0	1.8	112	1.2	8.6	142.0	101	23	98	98.0	68.0	1	1	0	1	1	1	14.22	24.94	0	0	54.93	36.98	28.0	0	0
68	M	3	86.6	1	33	2	0	0	1	0	0	0	3.3	13.9	4.21	4.1	715.0	2.5	1.1	140	1.0	8.6	141.0	99	23	91	97.9	104.0	1	1	1	0	1	1	12.8	7.7	0	0	50.64	36.6	28.0	0	0
89	F	1	65.6	1	32	4	0	0	1	0	0	0	3.2	12.25	3.83	3.6	168.0	1.7	1.1	106	0.8	9.3	140.0	106	32	96	97.5	138.0	1	1	1	0	1	1	15.05	6.6	0	0	42.91	36.24	28.0	0	0
70	M	3	80.0	11	61	4	0	0	0	0	0	0	2.5	10.68	4.27	4.3	530.0	1.5	1.8	197	1.2	6.7	147.0	72	24	96	96.1	88.0	1	1	0	0	1	1	14.93	5.88	0	0	75.81	34.86	28.0	0	0
68	F	3	54.65	10	54	7	1	1	0	1	1	1	2.5	9.17	3.67	5.7	9660.0	2.0	1.5	140	0.4	8.1	138.0	94	16	100	98.4	63.0	1	1	0	1	1	1	14.4	16.4	0	0	50.03	34.36	28.0	0	0
50	M	1	164.0	4	19	5	0	1	0	1	0	0	3.4	12.4	3.65	3.5	245.0	2.3	4.1	136	1.4	9.4	141.0	119	25	100	100.1	81.0	1	1	0	1	0	1	17.6	13.25	1	0	35.09	34.27	28.0	0	0
83	F	1	62.0	9	45	6	0	0	1	0	0	0	2.5	12.07	4.83	4.6	476.0	2.4	2.2	104	0.8	8.7	143.0	95	22	99	100.6	70.0	1	1	0	1	1	1	14.38	9.33	0	0	34.1	34.1	28.0	0	0
56	F	1	69.2	6	40	5	0	0	0	0	0	1	2.7	10.48	3.88	4.5	159.0	2.0	1.6	86	0.8	7.4	132.0	119	28	96	99.8	87.0	0	1	0	0	0	1	14.9	3.43	0	0	40.17	33.99	28.0	0	0
64	M	1	88.9	8	51	7	0	1	1	1	0	0	3.0	13.23	4.41	4.9	313.0	1.9	1.8	185	1.6	8.7	141.0	93	22	99	96.2	101.0	1	1	0	0	1	1	16.1	8.3	0	0	33.74	33.74	28.0	0	0
77	M	3	98.9	9	47	6	0	1	1	1	0	0	2.8	9.7	3.46	4.8	350.0	1.9	3.2	186	1.3	8.1	138.0	70	24	94	100.4	81.0	1	1	0	1	1	1	14.9	13.2	0	0	33.65	33.67	28.0	0	0
90	M	1	68.9	8	37	6	0	0	0	0	0	0	3.9	9.95	2.55	4.9	276.0	4.3	1.7	143	1.5	9.0	138.0	80	10	100	97.7	56.0	1	1	0	0	0	1	13.08	7.23	0	0	39.6	33.21	28.0	0	0
76	F	3	70.6	7	57	8	0	1	1	0	0	0	3.1	13.2	4.26	3.4	230.0	1.8	1.1	161	0.8	8.3	141.0	86	15	95	96.4	75.0	1	1	0	0	0	1	13.8	18.3	0	0	33.03	33.0	28.0	0	0
76	F	1	52.3	2	27	7	1	0	0	1	0	0	3.2	9.1	2.84	3.9	576.0	2.2	1.1	96	1.2	8.2	137.0	98	15	98	97.9	69.0	1	1	0	1	1	1	18.0	6.3	0	0	46.94	32.97	28.0	0	0
75	M	2	105.2	3	39	7	0	1	1	0	0	0	2.3	11.6	5.04	4.0	338.0	1.9	1.4	130	0.9	9.1	144.0	79	21	95	98.2	108.0	1	1	0	0	0	1	14.3	8.18	0	0	32.45	32.47	28.0	0	0
67	M	3	59.65	9	43	8	0	0	0	0	0	0	3.0	12.8	4.27	3.4	310.0	2.2	1.8	144	0.7	8.1	135.0	145	26	90	98.8	100.0	0	1	0	0	0	1	12.45	14.25	0	0	39.89	32.44	28.0	0	0
82	M	1	90.15	14	65	8	1	0	0	1	0	0	3.0	8.24	2.75	3.2	372.0	1.9	1.5	72	1.7	7.6	137.0	80	28	99	98.7	68.0	1	0	1	0	0	1	16.34	50.11	0	0	35.26	32.32	28.0	0	0
67	M	1	71.6	3	32	8	0	1	0	1	1	0	3.5	14.28	4.08	5.2	316.0	3.6	1.3	176	1.5	9.9	127.0	102	24	95	97.9	75.0	1	1	0	0	1	0	20.7	10.02	0	1	36.23	32.02	28.0	0	0
45	M	1	120.1	12	68	6	0	1	0	1	1	0	3.3	7.9	2.39	6.3	978.0	4.1	2.2	132	7.1	8.5	133.0	90	20	100	97.9	67.0	1	1	0	1	1	1	16.83	10.88	0	0	41.21	32.0	28.0	0	0
62	M	1	90.3	4	32	7	0	1	1	0	0	1	2.9	8.45	2.91	4.1	823.0	1.7	1.2	263	1.2	7.3	132.0	85	20	100	99.0	86.0	1	1	0	0	0	1	17.25	30.8	0	1	41.03	32.0	28.0	0	0
64	F	3	91.3	3	33	7	0	0	0	1	0	0	2.9	9.2	3.17	4.6	279.0	2.3	1.3	118	1.4	8.6	130.0	85	18	98	95.0	52.0	1	1	0	0	0	1	17.5	10.25	0	0	31.93	31.94	28.0	0	0
84	F	3	95.1	10	61	9	0	1	0	1	0	0	4.0	8.27	2.07	4.8	652.0	2.0	1.3	142	1.4	7.1	143.0	69	24	100	98.4	81.0	1	1	0	1	1	0	15.03	31.0	0	0	31.72	31.74	28.0	0	0
75	M	1	107.3	9	45	7	0	1	0	1	0	1	1.7	12.65	7.44	3.8	228.0	1.5	1.3	216	2.0	8.2	136.0	126	23	97	98.0	103.0	1	1	0	0	0	0	17.6	16.4	0	1	31.52	31.58	28.0	0	0
68	M	1	121.85	16	82	7	0	1	0	0	0	0	2.4	9.51	3.96	5.2	5110.0	2.0	1.8	193	2.3	7.6	147.0	91	25	92	98.1	53.0	1	1	0	1	0	1	15.58	12.91	0	0	55.56	31.5	28.0	0	0
62	F	1	167.2	7	46	3	0	0	1	0	0	0	2.8	8.53	3.05	3.8	257.0	2.7	1.2	153	1.9	7.7	146.0	62	24	99	98.1	74.0	1	1	0	1	1	1	15.73	18.27	0	0	31.85	31.21	28.0	0	0
67	F	1	76.0	6	51	9	0	1	0	1	0	0	3.2	7.76	2.43	4.3	173.0	2.1	1.8	118	2.2	7.7	137.0	74	14	100	98.0	68.0	1	1	0	1	0	1	17.48	13.5	0	1	35.58	31.02	28.0	0	0
76	M	3	60.5	12	78	9	0	0	0	1	1	1	1.8	8.8	4.89	4.4	699.0	2.6	1.2	199	2.7	7.8	150.0	74	20	99	97.0	78.0	1	1	0	1	0	1	14.6	20.0	0	1	30.75	30.75	28.0	0	0
66	F	1	62.7	8	44	4	0	0	0	0	0	1	1.2	13.0	10.83	4.7	465.0	1.6	1.1	183	0.7	6.1	138.0	95	14	99	97.8	63.0	1	1	0	1	0	1	13.83	17.13	0	0	45.33	30.52	28.0	0	0
62	F	1	118.0	9	44	6	0	1	1	0	0	0	3.2	11.48	3.59	4.7	496.0	2.0	1.5	139	3.5	8.6	136.0	111	19	89	99.3	60.0	1	1	0	0	1	1	15.53	13.18	0	1	32.59	30.4	28.0	0	0
88	M	3	76.05	8	72	6	0	0	0	1	1	0	2.9	9.43	3.25	4.0	969.0	2.0	1.1	198	1.0	8.6	135.0	61	22	91	97.9	127.0	1	1	0	0	1	1	12.73	8.9	0	1	29.95	30.35	28.0	0	0
80	M	3	89.0	5	27	6	0	0	1	1	0	0	1.7	8.6	5.06	3.2	507.0	2.1	1.2	196	0.9	8.3	143.0	97	25	98	97.4	84.0	1	1	0	1	0	1	17.9	15.8	0	0	34.71	30.29	28.0	0	0
81	F	1	96.95	2	34	8	1	1	0	1	0	0	2.9	7.85	2.71	4.0	331.0	4.0	1.5	140	1.3	8.5	144.0	69	20	95	98.0	69.0	1	1	0	1	1	1	19.1	8.65	0	0	38.98	30.24	28.0	0	0
81	M	1	90.91666667	12	58	12	1	1	0	0	1	0	2.7	8.72	3.23	4.5	661.0	4.0	1.6	179	5.2	8.2	141.0	83	16	100	97.3	66.0	1	1	0	0	1	1	14.82	8.43	0	0	37.97	29.99	28.0	0	0
71	M	1	78.3	6	34	6	1	0	0	1	0	0	3.5	10.83	3.09	4.2	593.0	2.7	1.4	116	3.0	11.1	139.0	73	11	89	98.3	82.0	0	1	0	1	0	1	18.1	10.8	0	1	36.22	29.72	28.0	0	0
86	F	1	71.4	1	26	7	0	1	1	0	0	1	2.9	8.33	2.87	4.3	195.0	1.5	2.0	236	0.8	7.3	141.0	78	19	98	99.1	84.0	0	1	0	1	0	1	15.63	13.95	0	0	29.49	29.51	28.0	0	0
39	M	1	137.4	5	29	2	0	0	0	1	0	1	3.6	12.73	3.54	3.2	352.0	1.9	1.5	497	0.7	7.4	139.0	86	18	98	98.6	105.0	0	1	0	0	1	1	13.25	17.9	0	0	29.51	29.47	28.0	0	0
67	F	3	125.2	17	70	6	0	0	0	0	1	0	2.6	12.46	4.79	3.3	668.0	1.4	1.6	95	2.7	7.3	140.0	107	25	96	100.1	64.0	1	1	0	0	1	1	15.48	34.52	0	1	29.28	29.44	28.0	0	0
77	F	3	45.0	8	51	5	0	0	1	1	1	0	3.5	12.0	3.43	3.6	2630.0	2.7	1.1	463	1.2	7.4	132.0	82	18	62	99.2	71.0	1	1	0	0	1	1	13.27	13.63	0	1	29.23	29.32	28.0	0	0
74	F	1	73.0	3	28	6	0	0	1	0	0	0	2.7	12.5	4.63	4.1	357.0	1.6	1.2	170	0.9	8.7	135.0	100	23	95	97.9	74.0	1	1	0	1	0	1	14.2	9.9	1	0	78.79	29.21	28.0	0	0
64	M	3	113.0	9	43	4	1	0	0	1	1	0	2.6	10.93	4.2	4.5	742.0	3.8	1.2	195	1.5	8.7	144.0	80	15	96	98.8	62.0	1	1	0	0	1	1	12.97	22.19	0	1	34.8	29.15	28.0	0	0
84	F	3	62.75	6	37	6	0	0	0	0	0	1	3.3	8.53	2.58	4.1	257.0	2.6	1.5	169	0.5	8.4	141.0	95	7	100	99.1	74.0	1	1	0	1	1	1	13.93	13.73	0	1	28.92	29.08	28.0	0	0
57	F	1	64.55	9	40	5	0	0	0	0	0	0	2.3	9.05	3.93	4.0	193.0	1.8	3.0	143	1.7	7.9	135.0	111	32	100	97.6	60.0	1	1	0	0	1	1	17.6	4.1	0	1	28.79	28.84	28.0	0	0
69	M	1	104.1	1	25	5	0	1	1	0	0	0	2.4	14.5	6.04	4.5	458.0	2.0	1.2	109	0.7	9.0	138.0	80	19	98	98.8	92.0	1	1	1	0	0	1	15.9	13.0	0	0	28.86	28.83	28.0	0	0
86	F	3	44.3	10	62	7	0	0	0	1	0	1	2.1	11.8	5.62	3.4	212.0	2.2	2.6	100	0.7	10.1	148.0	68	18	70	98.3	91.0	1	1	0	1	0	1	15.85	13.55	0	0	28.4	28.39	28.0	0	0
86	F	3	67.0	6	48	7	0	1	0	0	0	0	2.2	9.75	4.43	4.4	202.0	1.5	1.1	174	1.4	7.6	140.0	109	12	100	100.1	67.0	1	1	0	0	1	1	15.9	10.35	0	0	31.72	28.13	28.0	0	0
67	M	3	84.0	6	31	8	0	0	0	1	1	0	3.5	16.3	4.66	3.9	611.0	2.2	1.3	287	1.9	9.1	136.0	82	27	96	98.2	82.0	1	1	1	1	1	1	13.25	17.05	0	0	49.95	28.1	28.0	0	0
66	F	1	63.7	9	54	3	0	1	0	0	0	0	1.9	9.83	5.17	5.8	556.0	1.6	1.2	133	1.9	8.7	137.0	74	17	100	98.4	82.0	1	1	0	1	0	1	13.33	5.07	0	0	50.16	28.08	28.0	0	0
47	M	1	95.8	7	34	2	0	0	0	0	0	0	1.9	9.2	4.84	4.7	267.0	2.1	1.4	108	0.5	8.0	139.0	67	24	86	94.0	70.0	1	1	0	0	1	0	12.3	22.15	0	1	27.99	28.07	27.99	1	1
56	M	3	66.0	4	36	5	0	0	0	1	1	1	2.4	9.47	3.95	3.7	253.0	1.6	3.3	98	0.7	8.7	133.0	67	13	88	98.4	72.0	0	1	1	0	0	0	16.0	10.8	0	0	59.2	27.56	28.0	0	0
85	M	1	85.45	5	53	6	0	0	1	0	1	0	2.2	8.53	3.88	6.1	370.0	2.2	1.4	123	1.2	7.4	139.0	89	13	98	98.6	59.0	0	1	0	0	0	0	17.23	32.53	1	0	47.75	27.21	28.0	0	0
45	M	3	89.0	6	40	4	1	0	0	0	1	0	3.6	11.9	3.31	4.8	1329.0	2.0	1.3	218	1.1	7.5	136.0	123	19	99	98.6	46.0	1	1	0	0	1	1	14.5	16.1	0	1	26.65	27.14	26.65	1	1
83	M	3	87.1	2	29	12	1	1	0	0	0	0	3.3	14.5	4.39	3.6	195.0	1.8	1.4	143	1.0	9.8	138.0	87	15	99	98.6	111.0	1	1	0	1	0	1	14.3	6.7	0	0	38.73	27.02	28.0	0	0
57	F	3	54.3	0	27	3	0	0	1	0	0	0	2.1	10.3	4.9	3.7	386.0	1.6	1.5	112	0.6	7.7	135.0	137	24	94	100.4	102.0	0	1	0	0	0	1	12.9	8.83	0	0	51.64	27.0	28.0	0	0
68	M	3	151.875	4	28	5	0	1	1	0	0	1	3.7	13.13	3.55	5.1	234.0	1.9	1.0	159	1.1	9.5	134.0	75	16	100	98.8	95.0	1	1	1	0	0	1	12.75	16.65	0	0	42.64	26.85	28.0	0	0
59	M	1	67.7	7	39	2	0	0	0	1	0	0	3.3	8.65	2.62	5.0	514.0	1.8	1.8	170	8.3	9.4	132.0	67	19	96	97.6	80.0	1	1	0	1	1	1	16.95	9.25	0	1	32.66	26.83	28.0	0	1
52	M	3	109.8	11	43	4	0	0	0	0	0	0	2.6	14.85	5.71	4.0	457.0	2.0	1.5	99	0.5	8.9	145.0	82	26	94	100.1	68.0	1	1	0	0	0	1	14.45	8.35	0	0	26.8	26.8	28.0	0	0
74	M	3	133.3	11	69	12	0	1	0	1	0	1	2.8	9.65	3.45	5.1	185.0	2.5	1.4	105	3.7	9.0	144.0	87	13	97	99.6	99.0	1	1	0	0	0	0	20.6	15.9	0	0	26.77	26.8	28.0	0	0
58	M	1	108.0	4	28	4	0	1	1	0	0	0	3.3	12.4	3.76	4.3	180.0	1.7	1.1	128	0.7	8.9	141.0	97	24	98	99.2	97.0	1	1	0	0	0	1	14.05	5.8	0	0	59.45	26.74	28.0	0	0
72	F	2	100.0	10	51	5	0	0	0	0	0	0	2.5	10.6	4.24	4.0	153.0	1.4	1.1	202	1.5	7.2	146.0	94	18	99	93.7	67.0	1	1	0	1	1	1	14.0	12.28	0	0	29.61	26.62	28.0	0	0
59	F	3	46.45	2	45	7	0	0	0	0	0	0	3.4	13.0	3.82	3.9	148.0	1.7	1.0	82	0.4	6.9	136.0	85	16	100	98.8	115.0	1	1	0	0	0	1	11.9	9.0	0	0	116.51	26.61	28.0	0	0
62	M	1	103.6	6	33	5	0	0	0	1	0	0	3.3	12.35	3.74	4.1	303.0	2.3	1.3	145	1.2	8.4	139.0	133	25	100	98.3	85.0	0	1	0	1	1	1	13.55	8.45	0	1	62.55	26.48	28.0	0	0
60	M	3	128.05	9	50	5	0	1	1	0	0	1	2.7	12.1	4.48	5.9	223.0	2.0	1.4	411	1.7	8.9	133.0	95	30	96	100.9	77.0	1	1	0	0	1	1	14.4	18.5	0	1	26.55	26.47	26.55	1	1
79	F	1	67.55	13	64	7	0	0	1	1	0	0	2.4	8.87	3.7	3.4	239.0	3.5	4.4	321	1.0	10.8	155.0	121	18	100	99.8	71.0	1	1	0	1	1	1	13.6	4.61	0	0	26.48	26.47	28.0	0	0
82	M	3	65.0	5	46	6	0	1	1	1	0	0	3.4	8.43	2.48	4.3	377.0	2.0	1.1	258	2.4	8.5	137.0	108	17	100	96.0	99.0	1	1	0	0	1	1	13.57	11.33	0	1	26.31	26.46	26.31	1	1
74	M	1	126.2	14	61	6	0	0	0	1	0	0	3.3	8.27	2.51	3.4	224.0	2.0	1.2	139	1.7	8.1	139.0	75	24	95	98.6	76.0	1	1	0	1	1	1	18.13	14.83	0	1	26.35	26.44	26.35	1	1
76	M	2	94.2	8	57	6	1	0	1	0	0	1	2.6	9.87	3.8	5.4	342.0	1.6	1.3	224	1.3	8.2	138.0	88	28	97	98.0	98.0	1	1	0	1	0	1	14.39	14.71	0	0	26.43	26.43	28.0	0	0
50	M	1	138.0	10	42	6	1	1	0	1	0	0	3.1	9.97	3.22	3.8	656.0	1.9	1.6	362	1.2	8.4	141.0	115	15	100	98.7	76.0	1	1	0	1	1	1	13.13	20.67	0	0	51.85	26.34	28.0	0	0
83	M	1	102.2	6	49	8	1	0	1	1	1	0	2.7	9.54	3.53	3.8	190.0	1.6	1.4	191	0.8	8.3	141.0	78	18	100	97.9	85.0	1	1	0	1	1	1	17.76	19.24	1	0	41.7	26.25	28.0	0	0
73	F	1	96.9	9	48	6	1	0	1	1	0	0	3.0	11.7	3.9	4.7	228.0	1.5	1.2	264	0.8	10.1	140.0	94	13	50	92.0	68.0	1	1	0	1	1	1	14.3	6.8	0	0	26.1	26.2	28.0	0	0
80	F	3	71.15	6	40	7	0	0	1	0	0	0	2.7	8.82	3.27	3.3	229.0	2.1	2.2	113	0.5	9.0	139.0	60	17	100	96.2	74.0	1	1	0	1	1	1	14.3	8.98	0	1	26.31	26.17	26.31	1	1
62	M	3	73.63333333	7	55	10	0	1	1	1	0	0	2.4	7.8	3.25	4.3	268.0	2.0	1.4	258	1.0	7.7	134.0	135	18	95	98.8	81.0	1	1	0	0	1	1	18.2	13.53	0	0	148.23	26.03	28.0	0	0
63	F	1	62.0	1	31	3	0	0	0	0	0	0	3.6	11.3	3.14	3.2	251.0	1.7	1.1	130	0.6	8.2	138.0	86	17	100	98.2	68.0	1	1	0	1	1	1	13.0	9.8	0	0	28.71	25.95	28.0	0	0
48	F	1	75.3	16	60	3	0	0	0	0	0	1	1.9	13.03	6.86	2.8	290.0	1.5	1.9	121	1.5	6.3	138.0	149	36	98	102.7	123.0	1	1	0	0	1	1	13.5	8.97	0	0	26.13	25.95	28.0	0	0
59	F	1	131.3	11	37	6	1	1	0	0	0	0	4.2	7.3	1.74	3.5	253.0	2.1	1.7	218	2.8	10.0	141.0	106	17	92	97.6	92.0	1	1	0	0	0	1	18.9	3.03	0	1	30.63	25.78	28.0	0	1
53	M	1	66.0	6	50	7	0	0	0	0	0	0	2.5	7.6	3.04	4.3	1478.0	2.5	1.4	114	0.8	7.6	146.0	101	0	95	98.9	69.0	0	1	1	0	0	1	16.6	25.95	0	0	25.53	25.54	28.0	0	0
75	F	1	141.7928571	11	58	6	1	1	0	1	0	0	4.5	9.07	2.02	4.2	198.0	2.1	4.5	89	3.9	10.3	128.0	82	17	97	97.6	83.0	1	1	1	0	0	1	23.17	11.5	0	1	33.92	25.39	28.0	0	1
71	F	1	99.25	4	38	10	1	1	0	1	1	0	3.1	9.92	3.2	4.2	516.0	3.0	1.8	123	1.0	8.0	137.0	94	14	96	98.2	68.0	1	1	0	1	1	1	14.56	18.1	0	0	38.9	25.28	28.0	0	0
54	M	1	92.6	5	28	4	0	0	0	1	0	0	2.9	12.7	4.38	4.6	348.0	1.6	1.1	125	1.1	8.3	142.0	87	11	99	96.7	62.0	0	1	0	0	0	1	14.55	10.7	0	0	45.42	25.28	28.0	0	0
82	M	1	88.4	6	52	6	0	1	1	0	0	0	2.7	13.2	4.89	4.2	192.0	2.2	1.2	149	0.8	8.2	140.0	100	17	96	99.7	101.0	1	1	0	0	0	1	14.05	24.75	0	0	28.42	25.28	28.0	0	0
75	F	1	44.0	8	39	8	0	1	1	0	0	1	2.5	10.15	4.06	4.3	259.0	2.7	1.1	102	0.5	7.9	137.0	80	15	100	99.0	80.0	1	1	0	1	0	1	14.68	14.08	0	0	25.21	25.21	28.0	0	0
90	F	1	72.2	7	45	4	0	0	0	0	0	0	2.1	9.65	4.6	3.3	553.0	1.0	2.0	243	1.0	8.6	142.0	73	18	100	95.0	63.0	1	1	0	0	0	1	14.18	7.03	0	0	29.7	25.15	28.0	0	0
67	F	1	103.15	1	34	5	0	0	1	0	0	0	4.0	9.23	2.31	3.5	570.0	1.5	1.4	183	0.6	8.4	143.0	83	18	99	98.3	103.0	1	1	0	1	1	1	13.82	15.58	0	0	49.86	25.14	28.0	0	0
71	M	3	65.0	11	64	7	0	1	1	0	0	0	2.6	9.43	3.63	3.7	162.0	2.9	1.4	227	0.9	8.5	143.0	101	26	95	99.7	103.0	1	1	0	0	0	1	14.85	11.9	0	0	31.57	25.07	28.0	0	0
68	M	1	81.8	2	20	7	0	1	1	1	0	0	2.9	9.75	3.36	4.1	179.0	1.9	1.1	172	1.4	8.3	140.0	71	27	94	98.6	61.0	1	1	0	0	1	1	14.2	8.3	0	0	28.24	25.06	28.0	0	0
81	M	1	93.5	11	62	9	1	0	0	1	1	1	4.3	9.12	2.12	3.6	488.0	3.3	1.7	126	1.8	8.3	141.0	60	13	94	98.7	79.0	1	1	1	1	0	0	16.15	9.63	0	0	28.78	25.05	28.0	0	0
64	F	3	64.2	8	39	6	0	0	0	0	1	0	3.3	7.9	2.39	3.6	589.0	1.9	1.4	128	0.6	8.2	143.0	90	24	100	99.5	80.0	1	1	1	0	0	1	18.2	15.1	1	0	185.24	24.78	28.0	0	0
67	M	1	82.6	11	57	8	0	0	0	0	0	0	2.2	8.0	3.64	2.9	754.0	1.7	1.4	138	0.5	7.4	134.0	163	42	94	98.7	81.0	0	1	0	0	0	1	19.4	6.0	1	0	27.39	24.76	27.39	1	1
64	M	1	76.0	14	60	4	0	0	0	0	0	0	2.8	9.71	3.47	6.6	4180.0	1.9	1.8	288	1.2	9.6	139.0	129	27	71	95.3	69.0	1	1	0	0	1	0	14.24	9.61	0	1	25.49	24.73	25.49	1	1
52	F	1	60.1	3	44	8	0	0	0	0	0	0	2.6	11.4	4.38	4.3	351.0	2.1	1.1	143	0.4	8.1	137.0	106	22	93	97.3	94.0	1	1	0	0	0	0	13.05	13.55	0	1	24.89	24.67	24.89	1	1
70	M	1	146.5	11	82	2	0	0	1	0	0	0	1.9	15.3	8.05	4.4	4150.0	1.4	2.1	199	1.3	8.5	135.0	109	17	99	98.5	37.0	1	1	0	1	1	1	16.78	13.75	0	0	24.65	24.66	28.0	0	0
55	M	1	105.8	6	38	1	0	1	0	0	0	0	2.1	11.13	5.3	3.3	563.0	2.6	1.4	221	0.9	6.4	138.0	75	17	96	99.0	96.0	1	1	0	0	1	0	13.88	19.18	0	0	87.86	24.55	28.0	0	0
72	M	3	103.0	5	34	7	0	1	0	1	1	0	2.5	6.5	2.6	4.2	188.0	1.9	2.2	256	1.1	8.4	138.0	77	15	99	98.5	139.0	1	1	0	1	0	1	14.73	13.3	0	0	28.67	24.44	28.0	0	0
68	M	2	69.5	7	60	7	0	1	0	1	0	0	2.1	9.7	4.62	3.6	199.0	1.9	1.8	266	6.6	7.4	129.0	65	15	100	95.7	45.0	1	1	0	0	0	0	16.2	7.2	0	1	45.15	24.37	28.0	0	0
80	M	1	101.75	9	54	9	0	1	1	0	0	0	4.2	9.47	2.25	3.5	865.0	2.3	1.6	206	0.9	8.6	139.0	133	19	99	95.1	93.0	1	1	0	0	1	1	14.93	15.2	0	1	27.09	24.36	27.09	1	1
67	F	1	56.7	9	40	5	0	1	1	0	0	0	2.1	11.65	5.55	3.4	1043.0	1.5	2.7	109	0.4	8.7	142.0	90	20	94	98.9	86.0	0	1	0	0	0	1	20.4	17.85	0	0	28.67	24.34	28.0	0	0
69	M	3	71.0	13	89	4	0	1	1	0	0	0	3.3	8.53	2.58	4.7	100.0	2.3	3.1	213	1.6	9.0	141.0	136	23	94	98.4	67.0	1	1	0	0	0	1	17.3	11.53	0	1	24.19	24.28	24.19	1	1
80	F	3	96.1	5	31	7	1	1	0	1	0	1	3.0	10.37	3.46	4.5	428.0	2.7	1.2	88	0.7	8.1	139.0	80	16	100	99.0	85.0	1	1	0	1	1	1	12.13	12.7	0	0	25.11	24.2	28.0	0	0
83	M	1	66.7	4	44	9	0	0	0	1	0	0	1.6	10.8	6.75	3.5	252.0	1.6	6.4	94	0.6	7.4	128.0	132	35	100	96.5	98.0	1	1	0	1	0	1	21.7	15.7	0	1	23.9	24.11	23.9	1	1
54	M	1	117.0	10	50	8	0	1	1	0	0	0	2.4	12.0	5.0	3.1	206.0	2.1	1.6	73	4.0	8.0	130.0	123	28	95	98.5	85.0	1	1	0	0	1	1	15.35	22.05	1	0	28.05	24.04	28.0	0	0
68	M	1	127.2	8	48	10	0	1	0	1	1	1	1.6	8.93	5.58	6.9	315.0	1.8	1.8	132	5.6	8.2	123.0	89	22	93	98.7	60.0	1	1	0	1	0	0	17.9	18.63	1	0	29.27	24.0	28.0	0	1
81	F	2	81.0	7	45	12	0	1	0	1	0	0	4.1	11.65	2.84	4.3	281.0	2.1	2.4	140	1.1	9.8	149.0	75	22	99	98.7	100.0	1	1	0	0	0	1	14.55	9.05	1	0	24.92	23.94	24.92	1	1
86	M	1	69.9	7	51	5	0	0	0	0	0	1	2.2	10.1	4.59	4.5	386.0	1.8	1.3	174	0.6	7.1	145.0	69	35	89	97.6	64.0	1	1	0	0	0	1	15.8	8.0	0	1	23.95	23.94	23.95	1	1
66	F	3	76.7	9	33	7	0	0	1	0	0	0	2.8	7.38	2.64	4.1	278.0	3.1	1.5	255	1.8	9.1	142.0	67	19	100	98.1	59.0	1	1	0	0	0	0	19.93	16.85	0	0	23.8	23.91	28.0	0	0
85	M	2	96.9	10	50	8	0	1	0	1	0	0	3.2	9.4	2.94	5.6	150.0	2.6	1.4	118	4.4	9.0	136.0	66	15	100	96.6	77.0	1	1	0	0	0	0	16.55	7.9	0	0	23.81	23.81	28.0	0	0
78	M	1	94.5	5	30	3	1	0	1	0	0	0	2.2	12.9	5.86	4.0	621.0	2.3	1.7	102	1.4	7.2	142.0	99	27	95	97.7	93.0	1	1	0	0	1	1	14.73	12.27	0	1	25.73	23.76	25.73	1	1
60	M	3	108.3	3	22	4	0	0	1	0	0	0	3.4	15.27	4.49	3.9	223.0	2.1	1.2	131	1.1	9.5	138.0	122	16	97	97.6	139.0	1	1	1	0	0	1	13.83	12.1	0	0	23.62	23.62	28.0	0	0
45	F	3	129.0	9	30	1	0	0	0	1	0	0	2.9	10.6	3.66	4.3	505.0	2.3	1.2	110	0.7	9.6	146.0	86	24	99	100.5	81.0	0	1	0	0	0	0	18.1	10.8	0	0	23.52	23.55	28.0	0	0
84	M	1	81.6	10	63	8	1	0	1	0	0	0	2.2	8.98	4.08	4.5	309.0	2.0	1.2	150	1.3	8.4	139.0	78	14	99	97.8	51.0	1	1	0	0	1	1	13.53	9.43	0	0	23.41	23.42	28.0	0	0
63	F	1	120.0	7	47	3	0	0	1	0	0	0	2.7	12.24	4.53	4.4	308.0	1.5	1.2	151	0.8	8.2	140.0	79	19	97	97.2	45.0	1	1	0	0	0	1	13.56	4.58	0	0	98.53	23.36	28.0	0	0
66	M	3	105.0	8	49	4	0	0	1	0	0	1	2.9	12.45	4.29	4.5	289.0	2.3	1.1	105	0.9	8.4	139.0	124	32	93	100.4	109.0	0	1	1	1	1	1	16.65	10.8	0	0	23.21	23.21	28.0	0	0
61	M	1	87.9	12	40	3	1	0	0	1	0	0	3.9	9.6	2.46	4.1	618.0	3.1	1.9	187	1.1	8.0	145.0	87	15	100	101.5	65.0	1	1	0	1	1	1	13.33	13.38	0	0	30.58	23.17	28.0	0	0
82	M	1	98.0	4	44	4	0	0	1	0	0	0	2.8	13.95	4.98	4.6	224.0	2.1	1.2	74	0.7	8.5	140.0	63	21	94	98.1	71.0	1	1	0	1	0	0	16.0	19.05	0	0	25.82	23.15	28.0	0	0
61	M	1	77.4	6	42	4	1	0	1	1	0	1	3.2	10.54	3.29	5.1	310.0	2.4	1.6	131	0.8	8.3	137.0	103	24	100	98.9	71.0	1	1	0	1	1	1	12.3	20.52	0	0	29.76	23.04	28.0	0	0
58	F	1	153.0	5	20	4	0	1	0	1	0	1	4.2	12.5	2.98	3.2	340.0	2.2	1.0	132	0.7	8.4	136.0	58	15	97	99.1	62.0	1	1	0	1	1	1	14.4	13.55	0	0	53.96	23.04	28.0	0	0
67	M	1	95.0	8	46	4	0	0	1	0	0	0	2.4	13.43	5.6	4.6	663.0	0.9	1.5	153	1.5	6.9	134.0	104	19	92	99.0	88.0	1	1	0	0	1	1	13.27	13.43	1	0	23.07	22.93	23.07	1	1
74	F	2	121.5	13	55	9	0	1	0	1	0	0	3.2	11.45	3.58	6.9	1115.0	2.4	3.0	169	5.6	8.5	134.0	115	16	95	99.2	84.0	1	1	0	0	1	1	15.6	16.8	0	1	22.93	22.93	22.93	1	1
78	M	1	77.0	9	73	7	0	0	0	1	0	1	2.2	9.63	4.38	4.1	544.0	2.6	1.2	135	2.5	7.2	142.0	72	20	100	95.4	71.0	0	1	0	0	1	1	16.07	8.53	0	1	31.5	22.91	28.0	0	1
76	M	1	103.0	10	55	8	0	1	0	0	0	0	2.6	8.17	3.14	4.7	138.0	2.5	3.2	201	3.4	8.4	141.0	97	26	99	99.7	63.0	1	1	0	1	0	0	18.13	17.97	0	1	106.07	22.78	28.0	0	0
57	M	1	100.1	1	26	5	0	0	1	0	0	0	3.9	15.4	3.95	3.4	151.0	1.9	1.2	156	0.9	8.7	139.0	66	33	100	99.8	93.0	1	1	0	0	1	1	12.9	21.9	0	0	22.78	22.74	28.0	0	0
66	M	3	72.5	2	30	2	0	0	0	0	0	0	2.7	10.4	3.85	4.0	193.0	2.0	1.1	120	0.5	9.2	134.0	108	18	99	97.8	75.0	1	1	0	0	0	1	16.75	13.85	0	0	49.36	22.68	28.0	0	0
58	F	3	98.4	8	27	5	0	0	1	1	0	0	1.5	10.7	7.13	3.2	293.0	1.2	3.1	58	0.7	6.3	134.0	110	15	95	97.6	55.0	0	1	0	0	1	1	15.9	5.45	0	1	47.89	22.66	28.0	0	0
75	F	1	86.4	3	43	4	1	1	1	0	0	0	3.1	6.6	2.13	3.1	539.0	1.6	1.1	103	1.6	8.7	138.0	97	24	96	98.9	77.0	1	1	0	0	1	1	14.85	10.1	0	1	22.26	22.63	22.26	1	1
76	F	1	132.0	12	59	6	0	0	0	1	0	0	1.7	7.43	4.37	5.7	286.0	2.0	1.2	183	3.8	6.4	130.0	63	19	98	96.2	71.0	1	1	0	1	1	1	17.53	13.67	0	0	22.43	22.43	28.0	0	0
64	F	3	45.3	2	38	8	1	0	0	0	0	0	3.4	7.97	2.34	3.0	804.0	2.0	1.3	121	0.5	8.1	126.0	124	29	100	99.4	74.0	1	1	1	0	0	1	14.07	8.73	0	1	22.25	22.27	22.25	1	1
49	M	1	37.8	4	37	2	0	0	0	0	0	0	3.4	8.7	2.56	4.3	141.0	2.1	1.3	160	0.5	8.7	139.0	76	14	93	98.0	74.0	1	1	0	0	0	1	24.4	1.9	1	0	98.44	22.17	28.0	0	0
43	M	1	93.0	11	65	3	1	0	0	1	1	0	3.0	13.27	4.42	6.2	1843.0	1.9	1.6	159	1.6	7.9	138.0	83	18	100	99.2	100.0	0	1	0	0	1	1	11.97	17.53	0	0	28.9	22.14	28.0	0	0
70	M	3	125.0	3	32	5	0	1	0	1	0	0	3.2	16.1	5.03	4.6	298.0	2.0	1.2	109	1.2	8.5	142.0	73	18	98	98.8	119.0	1	1	1	0	0	1	14.35	15.9	0	0	45.39	22.13	28.0	0	0
94	F	1	44.9	12	73	6	1	0	0	1	0	0	3.4	10.74	3.16	5.2	542.0	2.5	1.6	167	1.6	8.8	141.0	120	18	100	98.1	101.0	0	1	0	0	1	1	16.42	19.82	0	1	22.0	22.06	22.0	1	1
55	M	3	122.45	16	73	2	0	0	1	0	0	0	2.9	12.93	4.46	5.0	1142.0	1.8	1.4	206	4.2	6.4	144.0	128	16	85	98.5	73.0	1	1	0	0	1	1	13.2	16.03	0	0	32.05	22.04	28.0	0	0
72	M	1	112.7	6	41	5	0	1	1	0	0	0	3.6	10.77	2.99	4.1	372.0	3.1	1.3	110	1.0	8.0	142.0	72	8	97	98.1	73.0	1	1	0	1	1	1	13.13	14.67	0	0	22.09	22.04	28.0	0	0
79	F	1	69.35	8	44	9	1	1	0	1	0	0	3.2	10.28	3.21	4.1	423.0	2.4	1.5	83	1.0	9.4	141.0	90	18	100	99.1	95.0	0	1	0	1	1	1	19.0	10.7	0	0	25.34	22.01	28.0	0	0
75	F	3	75.5	3	30	4	0	1	1	0	0	0	2.7	9.65	3.57	4.5	716.0	1.7	1.2	283	0.8	9.6	135.0	88	15	94	97.7	89.0	1	1	1	0	0	1	13.65	8.8	0	0	29.62	21.97	28.0	0	0
83	F	1	72.2	2	46	6	1	1	1	1	0	0	2.7	10.1	3.74	4.5	231.0	2.1	1.2	149	1.2	7.8	128.0	96	28	95	97.1	62.0	0	1	0	1	1	1	13.2	26.95	0	0	22.66	21.91	28.0	0	0
67	F	2	108.2	11	53	4	0	0	1	0	0	0	2.0	9.68	4.84	3.8	219.0	2.2	1.3	362	2.6	8.4	135.0	97	19	90	100.1	89.0	1	1	0	0	1	1	16.68	10.48	1	0	72.83	21.9	28.0	0	0
65	F	3	46.4	11	55	4	0	0	1	0	0	0	2.2	12.8	5.82	5.9	348.0	1.9	1.3	133	3.8	6.9	122.0	82	27	82	99.2	70.0	1	1	0	0	0	1	14.7	9.77	1	0	23.78	21.79	23.93	1	1
66	M	3	106.0	2	25	7	0	1	1	0	0	0	3.0	13.4	4.47	4.9	162.0	1.4	1.4	191	0.9	8.6	138.0	128	19	98	99.8	105.0	1	1	0	0	0	1	13.9	20.6	0	0	21.78	21.74	28.0	0	0
63	M	1	144.2	6	43	4	0	0	1	0	0	1	2.8	13.55	4.84	6.5	334.0	1.8	1.2	215	1.6	8.2	138.0	83	16	97	98.7	70.0	1	1	0	0	0	1	13.13	15.6	0	0	22.49	21.7	28.0	0	0
59	M	3	76.7	13	59	6	0	1	0	0	0	0	2.7	7.5	2.78	5.3	894.0	2.6	2.6	76	6.5	6.2	154.0	122	24	94	99.2	95.0	1	1	0	0	0	1	14.15	31.05	0	1	21.51	21.59	21.51	1	1
82	F	1	107.1	8	68	9	0	1	0	0	0	0	1.9	10.2	5.37	5.3	175.0	2.0	1.1	248	1.9	8.4	144.0	61	19	95	97.5	61.0	1	1	0	0	0	1	14.67	16.17	0	1	21.53	21.55	21.53	1	1
71	M	3	120.9	10	39	7	1	1	0	0	0	0	2.9	10.66	3.68	4.0	538.0	2.4	1.6	189	1.7	8.8	135.0	80	16	90	101.3	68.0	1	1	0	1	1	1	15.23	27.03	0	0	30.55	21.32	28.0	0	0
86	M	1	79.1	11	53	7	0	0	0	0	1	1	2.4	8.3	3.46	4.2	441.0	2.0	2.5	125	1.8	9.3	142.0	87	22	100	98.4	106.0	0	1	1	0	0	1	18.1	12.6	0	1	22.28	21.17	22.28	1	1
81	M	2	61.9	1	57	12	0	0	1	0	0	1	3.4	10.9	3.21	3.4	255.0	1.9	1.2	92	0.6	8.0	149.0	89	15	100	98.6	138.0	1	1	0	1	0	1	16.7	6.0	0	0	23.0	21.14	28.0	0	0
77	F	1	100.05	11	52	5	0	1	1	0	0	0	3.2	7.43	2.32	4.6	139.0	1.7	1.1	262	0.7	8.9	140.0	74	48	92	98.2	62.0	1	1	0	0	1	1	16.1	13.08	0	0	22.23	21.13	28.0	0	0
84	F	1	76.15	6	54	9	0	0	0	0	0	1	2.9	10.18	3.51	4.6	213.0	2.0	1.2	140	1.5	8.3	134.0	57	22	100	94.0	79.0	1	1	0	1	1	1	14.45	8.13	0	0	26.22	21.08	28.0	0	0
84	F	1	55.8	6	48	4	0	0	1	0	0	0	2.2	8.35	3.8	4.6	467.0	1.5	1.6	113	1.5	7.6	130.0	96	21	91	97.8	70.0	1	1	0	0	1	1	19.4	13.4	0	1	20.98	21.06	20.98	1	1
56	M	1	89.8	3	27	9	0	1	0	0	1	0	2.2	13.3	6.05	4.4	566.0	2.3	1.2	152	1.1	8.3	143.0	67	22	95	98.3	99.0	1	1	0	0	0	1	12.6	14.15	0	0	55.23	21.05	28.0	0	0
63	F	1	141.25	2	39	9	1	1	0	0	0	0	3.3	9.0	2.73	3.5	258.0	2.4	1.4	98	1.3	8.4	129.0	72	16	100	98.4	49.0	1	1	0	1	1	1	16.55	5.3	0	0	33.09	21.04	28.0	0	0
74	M	1	71.0	6	46	11	1	0	1	0	0	1	2.1	8.83	4.2	4.5	128.0	2.4	1.3	122	1.2	8.0	132.0	68	10	100	97.6	57.0	1	1	0	0	1	1	14.3	7.8	1	0	25.26	21.0	25.26	1	1
83	F	2	81.7	2	40	9	0	0	0	1	0	0	3.6	10.5	2.92	4.4	620.0	2.1	1.4	118	3.2	9.7	138.0	81	17	96	98.7	99.0	1	1	1	0	1	0	14.2	4.3	0	1	24.71	21.0	24.71	1	1
72	M	1	73.7	11	43	10	0	1	0	1	0	1	1.9	9.4	4.95	4.0	361.0	1.4	1.1	162	2.1	7.9	139.0	77	22	97	99.3	56.0	1	1	0	0	0	1	14.0	2.95	0	0	39.87	20.99	28.0	0	0
68	F	1	100.55	8	45	8	0	1	0	0	0	0	2.7	10.53	3.9	4.1	219.0	1.8	1.2	216	2.9	9.2	139.0	71	17	100	95.2	85.0	1	0	0	1	1	1	16.67	17.73	0	0	33.95	20.96	28.0	0	0
74	M	1	64.2	2	35	10	1	1	0	1	1	0	3.7	11.6	3.14	3.9	337.0	1.8	1.6	286	1.8	8.7	132.0	98	18	98	97.8	112.0	1	1	0	1	1	0	16.57	11.77	0	0	39.61	20.85	28.0	0	0
63	M	1	72.0	10	53	4	1	0	1	0	0	0	1.6	6.93	4.33	5.0	200.0	3.2	2.1	133	3.4	7.7	152.0	113	30	97	98.0	87.0	0	1	0	0	1	1	16.7	6.13	0	1	25.35	20.81	25.35	1	1
82	F	1	59.75	9	66	6	1	0	1	0	0	1	2.7	9.17	3.4	3.2	387.0	3.3	1.6	118	0.6	7.8	140.0	87	16	100	98.6	74.0	1	1	0	1	0	1	15.18	7.45	0	0	26.98	20.81	28.0	0	0
56	M	1	102.5	11	70	3	0	0	0	0	1	0	3.4	14.35	4.22	4.0	639.0	2.3	1.3	159	1.2	7.4	140.0	69	23	98	101.2	114.0	0	1	0	0	1	1	12.6	17.75	0	1	20.66	20.73	20.66	1	1
71	M	1	80.5	8	47	10	1	1	0	1	1	0	3.4	8.57	2.52	5.8	2400.0	2.8	1.7	138	8.5	9.1	134.0	49	17	99	97.3	62.0	1	1	0	1	0	0	21.1	9.77	0	0	30.91	20.69	28.0	0	0
78	F	1	97.3	7	41	9	1	0	0	1	0	1	3.0	7.9	2.63	4.7	313.0	2.4	3.8	73	2.2	8.8	132.0	114	39	89	98.3	71.0	1	1	0	1	0	1	16.7	14.7	0	1	20.55	20.67	20.55	1	1
58	F	1	95.0	4	31	4	0	1	0	0	0	1	2.4	8.8	3.67	4.1	1483.0	1.9	1.3	275	0.6	7.1	129.0	75	15	100	100.1	67.0	1	1	0	1	1	1	14.43	12.93	0	0	27.54	20.63	28.0	0	0
82	M	1	58.8	10	51	9	0	0	0	0	0	1	2.8	10.08	3.6	4.7	233.0	1.8	1.5	137	0.9	8.5	139.0	99	23	95	97.9	83.0	1	1	0	1	1	1	16.85	23.85	0	0	45.88	20.63	28.0	0	0
69	M	1	86.2	17	81	8	0	1	0	0	0	0	2.5	7.37	2.95	5.1	1494.0	2.8	1.7	217	4.5	9.2	131.0	97	28	99	98.1	46.0	1	1	0	0	1	1	16.29	15.64	0	1	31.31	20.53	28.0	0	1
61	F	3	70.5	11	55	8	0	1	0	1	0	0	2.2	9.83	4.47	4.3	137.0	1.5	3.0	91	3.0	8.5	139.0	83	19	98	98.1	53.0	1	1	0	1	0	1	27.17	12.37	0	1	20.1	20.46	20.1	1	1
79	M	3	105.35	13	47	8	1	0	0	1	0	0	3.8	8.63	2.27	4.3	421.0	3.2	1.9	106	4.0	7.9	138.0	80	20	95	98.2	64.0	0	1	0	1	1	1	18.0	19.3	0	0	35.19	20.43	28.0	0	0
72	M	1	79.35	6	47	4	1	0	1	0	0	0	3.6	9.73	2.7	3.6	291.0	2.3	1.4	98	0.8	7.8	141.0	78	13	100	99.8	111.0	1	1	0	0	1	1	13.4	16.27	0	0	20.32	20.42	28.0	0	0
35	F	2	86.7	7	50	7	0	0	0	1	0	0	3.5	8.84	2.53	3.9	186.0	2.4	2.4	138	1.0	7.9	139.0	134	23	99	99.9	81.0	1	1	0	0	0	1	14.72	1.1	0	0	29.69	20.42	28.0	0	0
81	F	3	70.4	6	42	8	0	0	0	0	0	1	2.6	8.25	3.17	4.4	242.0	2.2	1.1	128	0.7	8.0	142.0	89	26	86	98.8	79.0	1	1	0	0	0	0	15.25	14.6	0	1	20.3	20.38	20.3	1	1
71	M	1	76.35	6	38	10	0	0	0	1	0	0	2.6	8.45	3.25	4.0	413.0	2.9	2.9	262	3.8	8.5	140.0	50	15	100	98.2	73.0	1	1	0	1	1	1	17.75	5.65	0	0	26.94	20.37	28.0	0	0
83	F	1	57.55	8	42	10	1	1	0	1	1	0	2.2	10.05	4.57	4.3	267.0	2.0	1.8	136	3.6	8.6	133.0	73	24	100	98.7	77.0	1	1	1	1	1	1	15.65	10.8	0	0	46.36	20.3	28.0	0	0
72	F	3	66.43333333	9	37	7	1	1	0	0	0	0	2.8	10.7	3.82	4.4	469.0	1.7	1.4	190	0.6	9.2	142.0	87	9	100	96.8	74.0	1	1	0	0	1	1	14.6	11.63	0	0	29.93	20.28	28.0	0	0
95	F	1	64.0	9	47	7	1	0	0	0	0	0	3.1	9.26	2.99	3.4	242.0	1.6	1.5	221	1.0	12.1	148.0	112	16	96	96.9	78.0	1	1	0	1	1	1	15.38	9.86	0	1	31.02	20.27	28.0	0	0
77	M	1	134.0	9	48	10	1	1	0	1	0	1	2.1	8.5	4.05	3.9	220.0	1.8	3.0	92	4.8	9.1	136.0	74	17	58	97.8	116.0	1	1	0	1	1	1	20.0	12.2	0	1	20.61	20.25	20.61	1	1
78	M	1	58.0	8	43	6	0	1	1	0	0	1	2.4	10.9	4.54	3.3	418.0	1.9	1.3	226	1.0	8.3	148.0	93	16	93	98.6	83.0	1	1	0	0	0	1	17.05	11.35	0	0	20.21	20.21	28.0	0	0
72	F	1	81.0	6	35	5	1	0	1	1	0	1	2.4	10.83	4.51	4.3	283.0	2.7	1.3	170	0.8	8.9	138.0	91	11	100	98.1	73.0	1	1	0	0	0	1	12.89	12.26	0	0	37.93	20.2	28.0	0	0
88	M	1	106.75	8	37	6	1	1	0	0	0	0	2.6	9.96	3.83	4.6	367.0	1.8	1.7	134	0.7	8.1	136.0	99	14	100	99.6	74.0	1	1	0	0	1	1	14.88	13.0	0	0	20.26	20.16	28.0	0	0
71	F	3	154.0	9	50	7	1	1	0	1	0	1	3.2	8.73	2.73	4.1	440.0	2.5	2.6	223	0.9	8.8	141.0	92	22	97	101.6	65.0	1	1	0	1	1	1	14.39	21.03	0	0	82.12	20.13	28.0	0	0
89	M	3	106.5	10	77	8	0	0	1	0	0	1	2.7	8.58	3.18	3.8	2725.0	2.0	1.6	154	1.1	7.3	148.0	93	10	98	97.9	78.0	1	1	0	0	0	1	14.75	20.53	1	0	22.04	20.09	22.04	1	1
62	M	1	68.8	5	27	5	0	0	0	0	0	0	2.4	11.6	4.83	3.8	451.0	2.1	4.0	80	0.5	7.3	136.0	88	21	91	98.1	73.0	1	1	0	0	0	1	18.7	11.1	0	1	20.07	20.04	20.07	1	1
69	M	1	92.3	7	37	10	0	1	0	1	0	1	3.3	8.63	2.62	3.0	703.0	2.0	6.9	83	2.1	8.4	134.0	94	21	98	98.6	53.0	1	0	0	0	1	1	18.83	16.83	0	1	20.4	19.98	20.4	1	1
49	M	3	146.3666667	7	46	7	0	1	0	1	1	0	2.3	9.9	4.3	5.1	2285.0	2.2	1.2	280	4.4	8.7	141.0	68	47	100	98.8	69.0	1	1	1	1	1	1	16.6	17.6	0	0	49.05	19.9	28.0	0	0
66	M	1	106.4	10	36	6	0	1	1	1	0	1	3.2	10.3	3.22	3.9	445.0	1.8	2.3	553	1.6	8.3	133.0	71	18	96	99.5	111.0	1	1	0	0	0	1	17.5	14.53	0	1	19.69	19.9	19.69	1	1
56	M	1	108.3	3	43	3	0	0	0	1	1	0	3.3	10.88	3.3	4.5	576.0	1.5	1.2	371	1.1	7.0	133.0	166	10	100	99.0	81.0	1	1	1	0	1	1	12.75	17.6	0	0	31.73	19.89	28.0	0	0
55	F	1	86.8	10	31	5	0	0	0	0	0	0	2.0	8.5	4.25	4.0	406.0	1.5	1.1	136	1.4	7.4	142.0	95	11	100	97.8	59.0	1	1	0	0	0	1	17.57	10.33	0	1	56.77	19.84	28.0	0	0
70	F	1	52.0	12	55	4	0	0	1	0	0	1	2.7	11.8	4.37	5.0	459.0	1.9	1.2	77	6.2	7.5	138.0	93	21	88	97.8	66.0	1	1	0	0	1	1	14.7	2.0	0	0	19.84	19.8	28.0	0	0
72	F	1	72.2	6	49	8	0	1	0	0	0	0	2.9	7.55	2.6	4.9	389.0	1.9	4.4	154	1.4	8.7	141.0	101	21	89	98.6	67.0	1	0	0	1	0	1	17.0	27.55	0	0	25.78	19.76	28.0	0	0
61	M	1	90.3	6	23	6	0	0	1	1	0	0	4.1	10.6	2.59	3.7	254.0	2.2	1.3	145	1.5	8.6	139.0	86	21	91	97.6	63.0	1	1	0	1	1	1	16.6	8.8	0	0	59.02	19.75	28.0	0	0
79	M	3	88.0	5	35	6	0	0	0	0	0	0	2.8	13.0	4.64	4.7	386.0	2.0	1.2	100	2.4	9.2	141.0	72	19	98	97.6	91.0	1	1	0	0	0	1	13.8	8.6	0	1	21.98	19.7	21.98	1	1
62	F	1	85.4	4	34	10	0	1	0	1	0	1	3.4	12.55	3.69	5.4	379.0	1.6	1.0	235	0.5	8.5	142.0	83	15	96	97.5	92.0	1	1	1	0	1	1	14.9	7.35	0	0	19.58	19.59	28.0	0	0
79	F	1	69.1	1	37	5	1	0	1	1	0	1	4.4	13.1	2.98	4.4	206.0	2.0	2.0	124	1.1	8.2	141.0	81	15	97	95.6	91.0	0	1	0	1	0	1	13.3	10.1	0	0	19.49	19.57	28.0	0	0
80	M	1	93.3	14	88	6	0	0	0	0	0	0	2.4	7.3	3.04	4.4	203.0	1.8	1.3	226	1.5	7.2	141.0	124	23	91	100.9	68.0	1	1	0	0	1	1	24.98	0.75	0	0	50.71	19.54	28.0	0	0
77	M	1	141.45	9	56	6	0	0	1	0	0	1	3.4	9.88	2.91	4.8	303.0	2.4	1.7	86	1.8	7.5	138.0	90	0	95	98.8	62.0	1	1	0	1	0	1	16.85	14.5	0	0	39.82	19.45	28.0	0	0
63	M	3	121.5	6	33	3	0	1	1	0	0	0	3.1	11.1	3.58	4.3	300.0	2.4	1.1	199	0.8	9.1	143.0	90	22	96	99.6	83.0	1	1	1	0	1	1	15.3	12.7	0	0	26.76	19.43	28.0	0	0
73	M	2	62.5	4	52	7	0	0	0	1	0	0	2.7	9.05	3.35	3.9	274.0	2.4	1.7	93	2.6	8.0	140.0	42	20	93	97.4	68.0	1	1	0	0	0	0	20.65	22.7	0	1	19.18	19.42	19.18	1	1
59	F	1	73.33333333	5	44	6	0	1	0	1	0	1	2.5	8.13	3.25	3.6	406.0	2.3	1.4	84	1.3	10.2	133.0	82	22	93	98.0	133.0	1	1	1	0	0	1	15.27	25.2	0	0	19.38	19.41	28.0	0	0
73	M	1	120.0	6	43	7	0	1	0	0	0	0	2.9	11.0	3.79	3.9	376.0	2.1	1.0	171	1.9	8.0	137.0	50	14	100	97.1	63.0	1	1	0	1	0	1	15.3	17.65	0	0	26.3	19.38	28.0	0	0
88	F	2	86.5	14	98	9	0	1	0	0	0	0	2.9	11.2	3.86	3.6	214.0	2.0	2.6	83	2.7	8.0	138.0	63	31	100	97.7	61.0	0	1	0	0	0	1	16.7	15.7	0	1	19.12	19.3	19.12	1	1
69	M	1	113.0	11	51	6	0	1	0	0	0	1	2.1	11.28	5.37	3.1	229.0	1.4	1.7	96	1.4	8.1	144.0	113	31	74	102.0	121.0	1	1	0	1	0	1	14.0	12.73	0	0	20.41	19.29	28.0	0	0
79	M	1	60.0	6	33	6	0	1	0	0	0	0	3.3	12.35	3.74	3.6	238.0	1.1	1.1	268	1.3	8.3	137.0	105	24	100	101.2	104.0	1	1	0	0	0	1	12.95	11.25	0	0	21.48	19.28	28.0	0	0
92	F	3	56.2	1	31	5	0	0	0	0	0	0	2.8	11.4	4.07	4.2	298.0	1.5	1.2	52	0.4	7.5	142.0	84	19	94	97.8	65.0	1	1	0	0	0	1	16.2	8.4	1	0	22.13	19.24	28.0	0	0
68	M	3	98.2	7	32	9	0	1	0	1	0	1	3.3	11.15	3.38	4.9	382.0	2.2	1.7	180	2.4	8.7	137.0	60	17	97	97.4	88.0	1	1	0	0	0	1	19.65	15.15	0	1	19.21	19.22	19.21	1	1
70	M	3	138.3	4	39	5	0	1	1	0	0	0	3.2	9.45	2.95	4.5	298.0	1.5	2.3	194	1.1	7.5	142.0	111	22	98	100.4	60.0	1	1	0	1	1	1	16.45	12.65	0	0	23.12	19.22	28.0	0	0
57	F	3	114.4	11	50	7	1	1	0	1	0	1	3.6	13.6	3.78	5.1	9765.0	1.9	4.8	283	2.9	7.2	132.0	137	25	96	98.2	102.0	1	1	0	1	0	1	13.6	15.75	0	0	22.86	19.11	28.0	0	0
78	M	1	98.3	4	45	7	0	1	1	0	0	0	3.2	13.0	4.06	4.9	164.0	2.0	1.1	131	1.0	8.7	136.0	67	20	100	99.1	90.0	1	1	0	0	0	1	13.63	13.43	0	0	43.07	19.09	28.0	0	0
81	M	2	66.4	8	64	10	0	0	1	0	0	0	2.5	9.83	3.93	4.3	233.0	0.9	1.1	68	0.5	7.3	137.0	122	12	93	97.4	96.0	1	1	0	0	0	1	15.9	10.45	0	0	27.95	19.07	28.0	0	0
63	F	1	97.0	11	42	6	1	1	1	0	0	0	3.1	9.4	3.03	5.1	298.0	1.9	1.6	224	0.7	9.3	132.0	144	23	98	103.1	85.0	1	1	0	0	1	1	15.93	13.83	0	0	37.94	19.06	28.0	0	0
74	M	1	74.2	0	25	3	0	1	0	0	0	0	3.5	11.6	3.31	4.2	564.0	2.2	1.2	175	0.7	8.6	137.0	103	33	90	98.3	111.0	1	1	1	0	0	1	15.0	14.7	0	0	33.12	19.06	28.0	0	0
59	F	1	71.95	5	27	5	0	1	1	0	0	0	3.5	9.0	2.57	3.9	162.0	2.0	1.6	133	1.3	9.6	125.0	96	21	91	97.7	68.0	1	1	0	0	0	1	16.5	8.2	0	1	35.67	19.0	28.0	0	0
74	M	1	101.0	14	85	5	0	0	0	1	0	0	2.9	13.55	4.67	5.3	272.0	2.0	3.4	154	0.6	9.5	108.0	68	20	85	96.8	117.0	1	1	1	0	1	1	11.9	16.2	0	0	50.56	18.96	28.0	0	0
61	M	3	124.9	6	40	8	0	1	0	1	1	0	2.6	9.45	3.63	3.4	466.0	3.1	1.4	131	11.5	7.5	128.0	103	26	96	98.2	88.0	1	1	0	0	0	0	20.4	16.1	0	0	26.11	18.87	28.0	0	0
67	M	1	92.2	6	44	11	0	1	0	1	1	1	2.7	8.45	3.13	4.4	337.0	2.0	1.3	324	1.4	8.3	136.0	125	35	86	99.2	106.0	1	1	1	0	0	1	14.95	16.95	0	1	23.63	18.85	23.63	1	1
84	F	1	53.35	4	50	8	0	1	1	0	0	0	2.1	9.75	4.64	4.5	243.0	1.9	1.0	181	0.9	8.3	133.0	68	15	100	96.6	48.0	1	1	0	1	1	1	13.15	6.0	0	0	26.25	18.81	28.0	0	0
55	M	3	160.0	10	38	6	0	0	1	1	0	1	3.1	13.6	4.39	5.1	333.0	2.9	1.3	131	2.1	8.7	133.0	90	10	91	98.3	92.0	1	1	0	1	1	1	16.3	18.5	0	1	18.75	18.78	18.75	1	1
67	F	1	63.95	5	44	12	0	0	1	0	0	0	3.0	8.85	2.95	3.4	267.0	1.7	2.0	63	1.0	8.5	143.0	85	19	98	97.9	68.0	1	1	0	0	0	1	14.53	5.97	0	1	19.77	18.69	19.77	1	1
61	F	1	55.0	4	34	7	0	0	0	1	0	1	2.9	10.5	3.62	4.1	171.0	1.1	1.0	89	0.5	3.9	144.0	76	12	97	98.5	76.0	1	1	1	0	0	1	17.0	14.5	0	0	26.85	18.57	28.0	0	0
58	M	1	68.7	10	47	5	1	0	0	1	0	0	1.8	9.04	5.02	5.4	330.0	3.0	2.1	158	1.6	9.3	148.0	71	15	100	98.2	80.0	1	1	0	0	1	1	14.93	4.19	0	1	23.97	18.55	23.97	1	1
67	F	1	64.0	5	57	4	0	1	1	0	0	0	2.2	8.3	3.77	4.2	193.0	1.8	1.4	265	0.9	7.4	125.0	79	20	100	98.3	63.0	1	1	0	1	0	1	13.9	13.8	0	0	36.81	18.51	28.0	0	0
81	F	1	105.5	7	60	11	1	1	1	0	0	0	1.9	11.1	5.84	3.2	136.0	1.7	1.4	193	1.3	7.3	132.0	91	23	97	98.0	62.0	1	1	0	0	1	1	19.53	15.63	0	0	18.44	18.38	28.0	0	0
71	M	1	103.4	9	48	4	0	0	1	0	1	0	3.7	10.36	2.8	3.7	631.0	1.9	1.1	121	1.2	8.1	136.0	80	10	96	98.0	71.0	1	1	0	1	1	1	13.78	12.53	0	0	19.38	18.37	28.0	0	0
61	M	1	95.65	9	39	9	0	1	0	1	0	0	2.7	9.87	3.66	5.2	211.0	2.1	1.5	105	1.5	8.5	135.0	80	15	81	97.8	69.0	1	1	0	0	1	1	13.73	12.4	0	0	29.87	18.36	28.0	0	0
56	F	1	91.0	7	42	3	1	0	0	1	0	1	2.7	9.55	3.54	4.3	541.0	3.9	1.6	115	1.2	7.8	142.0	80	15	100	101.7	60.0	1	1	0	1	0	1	16.87	20.2	0	0	27.92	18.31	28.0	0	0
44	M	3	105.0	3	26	0	0	0	0	0	0	0	2.1	10.75	5.12	4.1	354.0	2.5	1.2	100	1.0	8.1	137.0	91	20	89	97.9	104.0	1	1	0	1	0	1	13.0	27.3	0	0	36.88	18.27	28.0	0	0
52	M	1	74.0	6	32	7	0	1	0	1	0	0	3.7	13.9	3.76	5.4	232.0	2.3	3.2	157	2.1	7.3	137.0	60	16	99	98.4	72.0	0	1	0	1	1	1	13.8	16.7	0	0	27.97	18.26	28.0	0	0
49	M	3	70.06666667	16	38	3	1	0	0	0	0	0	2.4	9.73	4.05	3.6	345.0	2.3	3.1	149	4.6	9.9	143.0	90	16	100	97.8	71.0	1	1	0	1	1	1	16.03	6.57	0	0	23.09	18.24	28.0	0	0
64	M	3	103.0	8	47	4	0	0	0	0	0	0	3.1	11.23	3.62	4.5	261.0	1.5	1.4	174	0.8	8.4	136.0	96	20	95	98.1	48.0	1	1	0	0	0	1	12.73	9.77	0	0	19.97	18.24	28.0	0	0
73	M	3	103.0	7	47	10	0	0	0	1	1	1	3.3	8.43	2.55	4.1	266.0	4.0	1.6	162	1.8	7.3	139.0	88	15	97	97.6	69.0	1	1	0	1	1	1	14.13	17.5	0	0	34.68	18.22	28.0	0	0
68	M	1	73.25	8	28	4	1	0	0	0	0	0	2.8	8.63	3.08	3.8	353.0	2.0	1.6	88	0.7	8.6	139.0	66	18	100	99.5	67.0	1	1	0	1	1	1	14.4	9.65	0	0	26.17	18.2	28.0	0	0
53	M	1	84.4	8	32	4	1	0	0	1	1	0	3.1	13.0	4.19	4.5	1218.0	1.9	1.1	190	0.8	8.2	135.0	103	15	100	98.0	99.0	1	1	0	0	1	1	14.43	14.07	0	0	18.11	18.16	28.0	0	0
86	F	1	79.85	9	49	8	1	1	1	1	0	0	3.5	13.08	3.74	4.0	328.0	1.8	1.2	273	0.7	8.6	134.0	106	24	85	95.8	63.0	1	1	0	0	1	1	13.6	16.83	0	0	19.97	18.13	28.0	0	0
72	F	2	86.0	6	57	12	0	1	0	1	0	1	1.8	8.5	4.72	3.0	212.0	1.7	1.4	239	3.1	7.7	142.0	82	19	100	96.8	120.0	1	1	0	1	0	1	15.65	10.1	0	0	18.15	18.12	28.0	0	0
63	F	3	93.9	12	46	8	1	1	0	1	0	1	2.0	9.0	4.5	3.4	1156.0	3.2	1.9	434	1.4	7.0	134.0	80	20	97	99.4	62.0	1	1	0	1	1	1	14.85	18.35	0	0	35.83	18.09	28.0	0	0
77	M	1	96.5	5	43	8	0	1	1	1	0	1	2.5	10.15	4.06	4.2	215.0	1.7	1.8	81	2.5	8.2	141.0	63	22	95	97.7	64.0	0	1	0	1	0	1	15.3	12.35	0	1	17.96	18.08	17.96	1	1
81	M	1	86.55	8	51	9	0	0	0	1	0	1	2.5	8.6	3.44	4.7	370.0	3.1	1.3	125	1.1	8.7	137.0	93	16	99	98.8	64.0	1	1	0	1	1	1	16.37	10.1	0	0	22.54	18.08	28.0	0	0
83	F	1	101.4	8	54	8	0	1	0	0	0	0	2.7	8.3	3.07	5.1	316.0	2.6	1.0	270	2.5	8.8	137.0	89	12	100	99.2	100.0	1	1	0	0	0	0	21.5	11.1	0	1	31.23	18.08	28.0	0	0
80	M	1	72.0	8	35	9	1	1	0	1	0	1	3.2	10.17	3.18	4.2	287.0	1.9	1.8	177	1.9	8.5	132.0	63	25	98	98.0	73.0	1	1	0	1	0	1	19.93	8.77	0	0	41.94	18.04	28.0	0	0
78	F	1	80.05	9	41	10	1	1	0	1	0	0	2.9	9.17	3.16	4.0	723.0	3.3	1.7	127	1.5	8.8	143.0	86	0	100	97.6	75.0	1	1	0	1	1	1	13.37	13.77	0	0	47.14	18.03	28.0	0	0
64	M	1	109.6	13	60	9	0	1	0	0	0	0	2.8	9.07	3.24	4.2	269.0	2.3	1.1	189	11.2	8.6	130.0	84	13	95	97.2	66.0	1	1	0	0	1	1	16.17	18.37	0	1	17.86	18.01	17.86	1	1
76	F	3	91.1	7	49	7	0	0	0	0	0	0	1.7	10.3	6.06	4.2	231.0	2.2	1.4	132	1.0	8.6	149.0	130	20	91	97.7	98.0	1	1	0	0	1	1	15.9	20.47	0	1	18.48	17.98	18.48	1	1
62	F	1	49.7	3	42	3	0	0	0	0	0	0	2.9	12.7	4.38	3.0	482.0	1.8	1.3	127	0.8	8.0	139.0	101	25	98	98.9	80.0	0	1	0	1	0	1	15.8	9.5	0	0	25.66	17.98	28.0	0	0
57	M	3	83.75	4	34	3	0	0	0	1	0	1	3.4	17.7	5.21	4.7	228.0	2.1	1.1	78	0.7	8.6	122.0	89	26	93	98.5	88.0	0	1	0	0	1	1	13.7	9.5	0	1	17.78	17.91	17.78	1	1
67	M	1	109.0	6	50	8	0	0	1	1	1	0	2.3	9.83	4.27	5.4	3891.0	2.6	1.4	136	1.0	7.8	140.0	84	23	100	98.6	65.0	1	1	0	0	1	1	15.57	39.93	0	1	18.75	17.9	18.75	1	1
70	M	1	87.5	11	70	9	0	1	0	1	0	0	2.5	8.43	3.37	5.4	189.0	1.6	1.3	369	2.5	6.6	136.0	98	30	93	98.3	80.0	1	1	0	0	0	1	17.5	18.7	0	0	17.93	17.87	28.0	0	0
68	M	1	92.2	19	78	4	0	0	1	1	0	0	2.8	9.3	3.32	4.0	203.0	0.9	2.2	124	3.9	6.3	135.0	92	23	98	95.6	77.0	0	1	0	1	1	1	16.95	21.35	0	0	37.86	17.83	28.0	0	0
54	F	3	77.1	4	17	3	0	0	1	1	0	1	3.0	11.97	3.99	4.0	725.0	2.1	1.1	108	0.7	8.9	137.0	105	10	86	98.1	103.0	1	1	0	0	0	1	14.2	13.43	0	1	17.62	17.76	17.62	1	1
71	M	1	97.0	4	33	4	0	0	0	1	0	0	3.5	12.5	3.57	3.6	281.0	2.4	1.7	127	0.9	8.1	140.0	72	17	96	97.7	38.0	0	1	0	1	0	1	13.77	7.2	0	0	34.02	17.73	28.0	0	0
87	M	1	86.3	5	35	7	0	0	1	0	0	0	3.4	10.05	2.96	4.8	257.0	1.7	1.3	106	2.1	8.3	151.0	76	21	100	98.6	57.0	1	1	0	0	0	1	13.65	13.35	1	0	37.21	17.68	28.0	0	0
70	F	3	71.23333333	0	30	2	1	0	1	0	0	0	2.7	12.3	4.56	3.6	236.0	1.6	1.0	129	0.8	8.8	130.0	125	21	100	97.8	82.0	1	1	0	0	1	1	13.4	15.35	0	0	17.65	17.64	28.0	0	0
77	M	3	80.6	5	49	6	0	0	0	0	0	0	2.1	8.0	3.81	4.0	272.0	1.7	2.2	95	2.3	7.3	140.0	119	21	99	102.2	73.0	0	1	0	1	1	1	14.8	12.9	0	0	17.71	17.63	28.0	0	0
75	M	1	93.0	13	94	6	0	0	1	1	0	1	1.9	10.68	5.62	3.2	259.0	2.1	11.7	141	1.6	6.8	140.0	114	20	73	98.3	41.0	1	1	0	0	0	1	14.65	26.35	0	1	17.49	17.61	17.49	1	1
69	M	1	88.55	10	44	7	1	1	0	1	0	0	4.9	9.33	1.9	3.8	332.0	3.0	2.1	99	2.1	7.6	135.0	92	18	100	98.1	64.0	1	1	0	1	1	1	16.33	15.37	0	0	29.14	17.51	28.0	0	0
86	M	1	98.7	7	58	11	1	1	0	1	0	0	3.2	8.5	2.66	5.8	173.0	2.4	1.3	116	4.6	7.4	130.0	56	19	95	95.5	65.0	1	1	0	0	1	0	16.3	6.0	0	1	17.28	17.49	17.28	1	1
70	M	1	88.23333333	10	58	7	1	0	1	1	0	1	3.9	12.97	3.33	7.3	601.0	2.3	1.2	167	1.6	7.0	138.0	93	20	97	98.3	81.0	0	1	0	1	1	1	15.67	14.77	0	0	28.63	17.38	28.0	0	0
78	M	2	91.0	8	47	8	0	0	0	0	0	1	2.5	7.33	2.93	4.2	472.0	2.1	1.3	183	1.6	9.0	143.0	138	27	91	100.2	72.0	1	1	0	0	1	1	18.67	12.57	0	0	66.09	17.32	28.0	0	0
85	F	1	93.76666667	6	53	8	1	1	0	1	0	0	2.5	8.9	3.56	4.3	201.0	1.5	1.8	123	1.5	7.9	135.0	132	17	85	99.2	93.0	0	1	0	1	0	1	17.6	22.7	1	0	28.37	17.28	28.0	0	0
68	M	3	126.4	7	38	5	0	1	0	1	1	0	3.7	14.23	3.85	4.8	453.0	2.6	1.4	135	1.0	8.2	141.0	80	14	98	97.5	78.0	1	1	0	1	1	1	14.53	19.07	0	0	22.03	17.27	28.0	0	0
67	M	1	106.1	20	80	7	0	1	0	1	0	0	2.1	13.1	6.24	3.6	290.0	1.4	2.1	208	3.6	7.7	138.0	131	25	95	102.6	140.0	1	1	0	1	1	1	15.1	46.1	0	0	43.97	17.13	28.0	0	0
82	M	1	65.7	4	39	7	1	0	0	1	0	0	3.9	8.83	2.26	3.3	314.0	2.7	1.5	85	0.9	8.0	143.0	84	15	100	97.2	57.0	1	1	0	1	1	1	15.47	12.53	0	0	27.31	17.12	28.0	0	0
70	F	1	90.6	10	65	9	0	1	0	1	0	0	3.1	9.67	3.12	3.2	253.0	2.3	2.8	165	3.7	7.3	144.0	118	16	95	97.1	84.0	1	1	0	1	1	1	17.4	8.97	0	0	36.95	17.12	28.0	0	0
74	M	1	63.6	2	35	6	1	0	1	0	0	1	3.0	9.17	3.06	3.3	334.0	1.7	1.3	111	0.4	8.0	145.0	89	14	100	96.6	77.0	0	1	0	1	1	1	18.17	11.3	0	0	17.24	17.11	28.0	0	0
73	M	1	122.15	3	41	11	0	1	0	1	0	0	2.9	9.6	3.31	5.7	169.0	1.9	1.1	213	2.4	7.9	137.0	98	13	99	97.9	117.0	1	1	0	0	0	1	14.6	13.95	0	0	27.4	17.06	28.0	0	0
71	F	3	61.6	7	57	7	0	0	0	0	1	0	2.3	11.6	5.04	4.1	1114.0	2.1	1.4	204	1.3	7.0	142.0	179	21	92	103.0	116.0	1	1	0	1	1	1	13.85	4.3	0	0	25.51	17.03	28.0	0	0
62	M	1	83.1	5	43	4	0	0	0	0	1	0	2.2	13.45	6.11	4.9	1325.0	2.2	1.2	179	1.2	8.1	127.0	117	17	95	98.1	116.0	1	1	0	0	1	1	14.75	14.85	0	0	29.81	17.03	28.0	0	0
53	M	3	71.8	6	38	8	1	0	0	1	0	0	4.1	10.0	2.44	4.3	158.0	2.3	2.2	117	1.2	9.1	121.0	100	20	97	98.6	72.0	0	1	0	1	0	1	19.2	7.3	0	0	28.83	17.03	28.0	0	0
68	M	1	124.7	9	51	10	0	1	1	0	0	0	3.1	9.63	3.11	4.0	270.0	3.1	1.9	196	1.7	9.7	139.0	80	17	97	99.3	72.0	1	1	0	1	1	1	18.38	20.62	0	0	24.09	17.02	28.0	0	0
82	M	1	79.4	4	35	4	0	0	0	0	0	0	4.3	14.7	3.42	4.0	152.0	2.1	1.2	134	0.8	8.8	138.0	84	16	93	99.9	109.0	1	1	0	0	1	1	13.0	14.8	0	0	25.64	16.95	28.0	0	0
65	M	2	141.0	3	50	4	0	1	1	1	0	0	3.1	9.9	3.19	4.0	4410.0	2.7	1.3	231	1.3	9.5	136.0	120	27	98	98.0	74.0	1	1	0	0	1	1	16.7	4.8	0	1	16.97	16.92	16.97	1	1
58	F	3	90.9	11	53	1	0	0	0	0	0	0	3.3	10.5	3.18	5.1	897.0	2.8	1.0	119	1.7	7.6	143.0	74	23	97	98.3	89.0	1	1	0	1	0	1	14.5	14.95	0	0	51.77	16.92	28.0	0	0
59	M	1	202.0	4	30	3	0	1	0	1	0	0	3.0	11.5	3.83	4.4	206.0	2.4	1.4	205	1.1	7.9	146.0	88	20	98	97.8	62.0	1	1	0	0	0	1	17.8	12.7	0	0	29.64	16.9	28.0	0	0
82	M	1	128.2	14	77	8	1	0	0	1	0	0	2.5	10.6	4.24	4.5	912.0	2.0	1.5	142	1.4	7.3	133.0	137	16	100	97.2	110.0	0	1	0	0	0	1	19.96	44.08	1	0	27.4	16.86	27.4	1	1
92	F	1	65.55	5	45	7	1	0	0	1	0	0	3.6	14.4	4.0	4.2	319.0	1.8	1.2	141	1.0	8.2	145.0	66	23	88	97.8	60.0	1	1	0	0	1	1	13.8	18.8	0	1	16.63	16.78	16.63	1	1
76	M	1	102.4	10	71	4	0	1	1	0	1	0	2.4	9.95	4.15	3.3	880.0	2.8	1.5	98	1.8	7.8	157.0	103	17	97	102.8	93.0	1	1	0	0	0	0	14.85	13.5	0	1	16.49	16.68	16.49	1	1
65	M	2	126.4	3	43	7	0	1	0	1	0	0	3.2	6.5	2.03	4.5	210.0	2.2	1.7	183	2.6	7.6	145.0	138	21	100	98.4	53.0	1	1	0	1	1	1	17.73	10.27	0	0	16.67	16.67	28.0	0	0
86	F	1	56.4	2	38	6	1	0	0	1	0	1	3.1	12.3	3.97	3.7	259.0	2.3	1.3	114	1.3	8.6	143.0	67	16	98	98.1	89.0	1	1	0	1	1	1	14.2	5.8	0	0	21.69	16.66	28.0	0	0
81	M	3	84.1	11	75	5	0	0	1	0	0	1	2.6	10.55	4.06	3.9	474.0	2.8	2.2	172	0.8	9.8	144.0	91	26	96	97.6	79.0	1	1	0	0	1	0	16.15	25.7	0	0	16.5	16.48	28.0	0	0
92	F	2	60.0	8	68	4	0	0	1	0	0	0	1.9	11.7	6.16	2.5	288.0	1.5	1.1	157	0.4	8.1	137.0	59	18	93	99.2	94.0	1	1	0	0	0	1	14.9	0.7	0	1	16.37	16.39	16.37	1	1
57	F	1	132.0	7	39	2	0	0	1	0	0	0	2.4	9.9	4.13	3.5	226.0	1.3	1.5	127	1.8	7.3	146.0	124	26	100	100.3	105.0	1	1	0	0	0	1	14.48	12.53	0	0	16.56	16.39	28.0	0	0
90	M	1	61.9	10	50	8	0	1	0	1	0	1	2.2	8.2	3.73	3.8	349.0	1.9	1.3	132	1.1	7.9	135.0	116	18	99	98.1	74.0	1	1	0	0	1	1	17.0	6.2	0	1	16.48	16.38	16.48	1	1
84	M	1	69.5	3	38	7	0	0	0	0	0	0	3.1	11.25	3.63	3.9	363.0	3.0	1.4	112	2.1	8.4	141.0	93	13	95	98.1	114.0	1	1	0	0	0	1	14.6	25.1	0	0	43.01	16.34	28.0	0	0
71	M	1	94.0	4	37	6	1	1	0	1	1	0	3.8	14.27	3.76	4.3	1156.0	2.3	1.0	321	1.2	8.9	138.0	103	29	90	98.1	73.0	1	1	0	1	1	1	13.2	22.77	0	0	30.58	16.34	28.0	0	0
81	F	1	99.6	8	40	9	1	1	0	0	0	0	2.6	12.17	4.68	6.2	190.0	2.0	1.2	121	3.4	8.5	135.0	75	21	99	98.0	54.0	1	1	0	0	0	0	22.7	9.6	1	0	28.42	16.32	28.0	0	0
75	F	1	89.3	9	53	7	0	1	0	1	0	0	3.4	9.5	2.79	4.5	284.0	1.9	1.7	174	3.3	7.5	150.0	98	22	89	36.7	115.0	1	1	0	1	0	1	15.58	16.23	1	0	16.76	16.29	16.76	1	1
52	M	3	78.0	17	80	5	0	1	1	1	0	0	2.6	9.32	3.58	8.0	5688.0	2.0	3.5	126	1.6	7.1	135.0	74	18	82	95.0	87.0	1	1	0	1	0	1	19.78	18.52	0	1	21.13	16.28	28.0	0	0
60	F	1	63.4	12	34	5	1	0	0	1	0	0	2.7	9.2	3.41	4.6	296.0	2.1	1.2	144	3.8	10.2	135.0	85	23	96	97.9	53.0	1	1	0	1	1	1	14.2	11.77	0	0	22.56	16.25	28.0	0	0
52	M	3	98.2	16	79	2	1	0	0	1	0	0	2.4	7.92	3.3	4.6	615.0	2.7	1.1	109	3.8	7.7	136.0	91	10	99	96.4	64.0	1	1	0	1	1	1	17.28	7.48	0	0	57.05	16.15	28.0	0	0
57	F	1	71.3	9	56	2	0	0	1	0	0	1	2.7	8.55	3.17	5.0	225.0	2.6	1.2	97	3.9	9.4	126.0	94	20	100	98.6	84.0	0	1	0	0	0	1	18.95	34.35	0	1	15.91	16.09	15.91	1	1
84	M	3	100.0	8	60	13	0	0	0	0	0	0	2.8	11.18	3.99	4.6	592.0	2.4	1.3	93	1.5	7.1	140.0	66	22	97	96.0	78.0	1	1	0	0	1	1	16.1	8.85	0	1	15.99	16.03	15.99	1	1
71	F	3	68.9	3	38	6	0	0	0	0	0	0	3.4	12.1	3.56	3.9	203.0	2.1	1.2	141	0.5	8.9	147.0	74	20	100	97.7	76.0	1	1	0	0	0	1	12.2	14.2	0	0	20.08	15.97	28.0	0	0
78	M	1	109.0	10	44	4	1	0	0	1	0	0	2.8	8.4	3.0	4.7	514.0	3.0	2.2	175	1.2	8.9	143.0	128	18	98	98.7	88.0	1	1	0	1	0	1	14.02	18.08	0	0	43.11	15.97	28.0	0	0
70	M	1	119.0	9	42	7	0	1	0	1	0	0	2.6	10.3	3.96	4.1	272.0	3.2	1.8	320	1.9	7.8	136.0	121	23	93	98.7	111.0	1	0	0	1	0	0	17.2	11.25	0	0	15.95	15.96	28.0	0	0
72	M	1	105.0	5	59	8	0	0	0	1	1	0	2.8	9.01	3.22	5.0	517.0	2.3	1.3	143	2.1	8.0	145.0	120	9	95	98.9	91.0	1	1	0	0	0	1	14.88	13.52	0	0	23.6	15.94	28.0	0	0
38	M	3	114.7	7	33	1	0	1	1	0	0	0	2.2	13.2	6.0	4.2	217.0	1.7	1.7	105	1.5	7.7	137.0	130	14	98	102.4	59.0	0	1	0	0	1	1	13.47	13.9	0	0	20.81	15.93	28.0	0	0
63	M	1	119.3	11	55	5	1	0	0	1	0	1	3.7	10.6	2.86	5.1	1457.0	1.8	1.7	188	2.0	8.8	137.0	113	39	92	101.4	92.0	1	1	0	1	1	1	19.0	26.8	0	1	15.83	15.9	15.83	1	1
83	M	3	56.9	9	46	8	0	0	0	1	0	0	3.2	12.75	3.98	5.6	341.0	2.2	6.7	99	2.3	8.4	142.0	70	25	90	98.6	62.0	0	1	0	1	0	1	13.45	14.25	0	0	22.65	15.9	28.0	0	0
59	F	1	54.0	7	33	2	0	0	0	0	0	0	2.0	9.2	4.6	4.5	233.0	2.2	1.1	110	0.4	7.8	146.0	98	17	100	99.2	73.0	1	1	0	0	0	1	13.05	21.4	0	0	17.04	15.9	28.0	0	0
52	M	3	167.0	16	48	4	0	0	0	0	0	0	1.7	11.35	6.68	4.3	485.0	2.5	1.1	230	3.2	7.0	131.0	100	26	93	98.5	90.0	1	1	0	0	0	1	14.0	10.7	0	1	15.89	15.89	15.89	1	1
68	M	1	146.0	4	35	6	1	0	0	1	0	1	3.9	9.6	2.46	4.0	200.0	3.7	1.4	152	2.2	11.1	133.0	93	19	87	97.5	62.0	1	1	0	0	0	0	18.2	15.2	0	1	15.85	15.85	15.85	1	1
67	M	1	71.85	16	55	5	0	0	0	0	0	0	1.3	8.52	6.55	5.3	489.0	2.2	1.9	206	1.3	9.3	144.0	125	14	100	98.6	57.0	1	1	0	0	1	1	14.38	4.15	0	0	38.85	15.83	28.0	0	0
60	F	1	101.3	13	69	4	0	0	0	1	0	0	2.2	13.5	6.14	3.1	649.0	1.7	1.3	125	0.6	7.9	149.0	91	26	88	98.4	80.0	1	1	0	0	1	1	14.3	11.4	0	1	15.81	15.81	15.81	1	1
73	M	1	90.2	12	73	10	0	1	0	1	0	0	2.5	8.33	3.33	5.2	142.0	2.0	1.4	223	2.9	7.7	135.0	95	20	100	101.6	57.0	0	1	0	0	0	1	14.15	22.4	0	0	20.91	15.81	28.0	0	0
87	F	1	71.4	11	71	10	0	1	0	1	0	0	2.6	9.43	3.63	4.5	252.0	2.4	1.7	180	3.7	7.0	138.0	76	10	95	98.4	49.0	1	1	0	0	0	0	18.17	18.83	0	1	15.78	15.79	15.78	1	1
70	F	1	77.8	6	51	6	0	0	0	0	0	0	3.4	15.67	4.61	3.5	293.0	2.1	1.3	136	0.6	9.4	147.0	93	19	93	97.9	98.0	1	1	0	0	0	1	14.1	29.67	0	0	31.75	15.79	28.0	0	0
75	M	1	83.4	7	55	6	1	0	0	0	0	0	2.3	9.53	4.14	3.6	205.0	2.7	1.5	82	0.6	8.3	123.0	45	22	98	98.4	79.0	0	1	0	0	0	1	17.05	5.08	0	0	16.47	15.69	28.0	0	0
57	M	1	93.3	12	51	7	1	0	0	1	0	0	2.1	7.4	3.52	4.6	785.0	2.3	1.6	157	2.0	9.0	137.0	110	22	98	99.1	150.0	0	1	0	0	1	1	18.67	14.88	0	1	133.1	15.65	28.0	0	0
76	M	2	145.7	3	22	6	0	0	1	0	0	0	3.5	13.6	3.89	4.2	373.0	1.8	2.7	124	1.0	8.3	138.0	107	17	100	101.0	104.0	1	1	0	1	0	1	15.5	9.6	0	1	15.48	15.59	15.48	1	1
88	F	3	62.65	7	52	9	0	1	0	1	0	0	3.9	11.15	2.86	4.7	245.0	1.9	1.0	308	1.0	9.1	138.0	81	14	97	99.1	113.0	1	1	0	0	0	1	12.25	8.9	0	0	21.48	15.56	28.0	0	0
62	F	3	93.36666667	2	25	6	0	1	1	0	0	0	3.2	13.4	4.19	3.6	514.0	1.5	1.0	196	0.6	8.5	136.0	78	14	99	97.4	80.0	1	1	0	0	1	1	12.9	17.0	0	1	15.44	15.54	15.44	1	1
70	M	1	107.6	2	32	4	0	1	1	0	0	0	4.3	13.75	3.2	3.5	202.0	2.0	1.0	221	0.8	9.5	138.0	52	15	95	98.6	77.0	1	1	0	1	0	1	15.25	13.7	0	0	27.42	15.47	28.0	0	0
82	F	1	73.6	8	82	10	0	1	1	1	0	0	2.7	10.5	3.89	3.7	300.0	1.8	1.5	149	0.8	7.8	139.0	88	19	100	99.6	62.0	1	1	0	0	0	1	14.55	15.9	0	0	15.44	15.45	28.0	0	0
64	M	1	84.8	7	50	5	0	0	1	1	1	0	2.5	13.94	5.58	4.1	1067.0	1.9	1.5	259	1.1	6.3	141.0	81	30	99	98.7	55.0	1	1	0	1	1	1	13.8	18.42	0	0	17.26	15.34	28.0	0	0
88	M	1	79.95	5	38	5	1	0	1	0	0	1	2.9	9.85	3.4	4.3	275.0	2.4	1.8	118	0.6	8.2	137.0	78	10	98	99.4	85.0	1	1	0	1	1	1	18.65	12.63	0	0	23.87	15.26	28.0	0	0
85	M	3	113.0	3	39	6	1	0	1	0	0	0	3.9	8.91	2.28	3.7	156.0	2.3	1.4	99	0.9	7.6	136.0	75	16	95	97.5	89.0	1	1	0	0	1	1	13.31	10.67	0	0	25.0	15.19	28.0	0	0
74	M	1	87.5	12	40	7	0	0	0	0	0	0	2.5	9.86	3.94	5.9	1448.0	1.7	1.5	162	1.8	8.2	143.0	75	20	100	98.7	55.0	1	1	0	0	1	1	14.34	9.38	0	0	33.32	15.17	28.0	0	0
76	M	2	73.6	12	60	5	0	1	1	0	0	0	2.4	12.1	5.04	3.5	337.0	1.6	1.1	263	0.9	7.9	145.0	146	18	100	100.5	70.0	1	0	0	1	0	1	13.4	2.9	0	0	25.24	15.16	28.0	0	0
68	M	2	89.0	4	27	6	0	0	0	1	0	0	3.5	14.0	4.0	3.8	234.0	1.5	1.4	236	1.2	8.5	140.0	45	16	97	97.5	79.0	1	1	0	0	0	1	13.3	7.73	0	0	26.95	15.09	28.0	0	0
65	M	1	92.5	4	54	8	1	1	1	1	0	0	2.1	8.6	4.1	6.4	151.0	2.1	1.1	140	1.9	7.9	127.0	121	32	100	97.7	55.0	1	1	0	1	1	1	16.25	7.05	0	0	47.71	15.08	28.0	0	0
64	M	1	131.8	16	69	5	0	0	0	1	1	0	1.7	8.98	5.28	3.5	3356.0	2.0	2.1	281	1.8	6.4	138.0	81	16	93	99.0	58.0	0	1	0	0	1	1	13.8	12.2	0	1	14.94	15.06	14.94	1	1
71	M	1	152.8	7	42	9	0	0	0	1	0	0	3.1	10.2	3.29	5.4	404.0	2.6	21.1	163	1.5	8.9	132.0	98	18	100	101.1	90.0	0	1	0	1	0	0	13.45	12.7	0	0	31.13	15.05	28.0	0	0
75	M	2	73.0	3	34	9	0	1	0	1	0	0	3.0	12.4	4.13	3.9	359.0	1.6	1.5	122	1.0	7.8	142.0	50	14	94	98.4	88.0	1	1	1	0	0	1	14.3	5.95	0	0	21.83	15.04	28.0	0	0
82	M	1	93.1	8	49	8	0	0	0	0	0	0	3.2	10.45	3.27	4.4	388.0	2.3	1.1	161	4.1	7.9	137.0	62	19	88	97.5	70.0	0	1	0	0	0	1	15.15	14.75	0	1	14.94	15.01	14.94	1	1
75	M	3	72.2	12	75	9	0	1	0	0	0	0	2.4	10.3	4.29	4.5	284.0	1.4	1.2	237	0.9	7.8	139.0	59	24	97	85.4	77.0	1	1	0	0	0	1	15.07	9.95	0	0	32.63	14.97	28.0	0	0
62	F	3	63.2	2	32	6	1	0	0	0	1	0	2.7	7.38	2.73	3.7	611.0	1.4	1.2	165	0.5	6.9	140.0	90	17	100	98.7	111.0	1	1	0	0	0	1	20.95	13.85	0	0	14.93	14.95	28.0	0	0
71	M	1	79.8	1	46	13	0	1	0	0	0	0	3.0	10.0	3.33	4.3	168.0	2.1	1.1	138	1.7	8.8	144.0	65	16	96	95.0	79.0	1	1	0	0	0	0	19.8	12.15	0	0	16.6	14.95	28.0	0	0
88	M	3	57.5	8	55	7	0	1	0	1	0	0	3.3	12.65	3.83	4.1	249.0	2.0	4.1	208	0.5	8.4	120.0	87	32	100	97.8	90.0	1	1	0	1	0	1	13.8	13.05	0	0	14.94	14.93	28.0	0	0
66	M	2	113.8	6	38	8	0	1	0	0	0	0	2.9	9.35	3.22	3.8	371.0	2.7	3.1	112	3.9	8.8	145.0	81	21	98	100.9	111.0	1	1	0	1	0	1	16.25	5.35	0	0	14.9	14.93	28.0	0	0
70	M	1	53.2	2	44	3	0	0	1	0	0	0	2.7	8.3	3.07	5.3	225.0	2.5	1.7	138	1.5	8.7	129.0	93	25	97	97.8	72.0	1	1	0	1	0	1	14.68	10.52	0	0	28.89	14.85	28.0	0	0
65	M	3	112.5	16	86	3	0	0	1	0	0	0	2.7	12.6	4.67	5.2	346.0	2.1	1.2	114	5.9	6.5	140.0	133	20	92	97.4	60.0	1	1	0	0	1	0	14.33	15.0	0	0	14.9	14.83	28.0	0	0
75	F	1	51.0	8	48	8	0	0	1	1	0	1	2.8	13.05	4.66	4.3	226.0	1.5	1.2	191	0.7	7.1	136.0	89	19	95	98.6	71.0	0	1	0	1	1	1	14.5	9.7	0	0	28.95	14.82	28.0	0	0
59	M	2	114.8	2	35	4	0	0	0	0	0	0	4.0	6.3	1.58	4.1	212.0	1.2	1.3	125	1.6	9.1	142.0	76	24	98	98.4	72.0	1	1	0	0	0	1	15.3	3.8	0	0	18.77	14.78	28.0	0	0
77	M	1	90.6	7	45	6	0	1	0	0	0	0	2.3	9.85	4.28	4.2	185.0	2.1	1.0	216	2.2	7.8	138.0	73	16	96	98.1	60.0	1	1	0	1	0	0	13.4	23.0	0	0	31.61	14.76	28.0	0	0
65	M	2	174.0	9	37	4	0	0	1	1	0	0	1.9	7.55	3.97	3.6	349.0	2.1	1.4	125	5.5	8.1	131.0	125	20	96	98.4	81.0	1	1	0	0	0	1	15.9	7.35	0	1	14.68	14.73	14.68	1	1
76	F	1	39.0	4	41	4	0	0	0	0	0	1	2.4	8.9	3.71	3.6	215.0	1.4	2.9	110	0.6	8.1	133.0	87	25	87	97.7	73.0	1	1	0	1	0	1	15.9	24.1	1	0	18.33	14.73	18.33	1	1
76	M	1	90.0	6	30	5	0	0	0	0	0	0	2.7	10.5	3.89	5.2	616.0	1.8	1.3	181	1.2	8.1	140.0	93	35	98	95.4	86.0	1	1	0	0	1	1	16.2	13.7	0	0	14.65	14.66	28.0	0	0
76	M	1	102.0	11	49	6	1	0	0	0	0	0	3.4	14.9	4.38	3.9	440.0	2.3	1.2	243	2.4	8.2	138.0	84	20	100	106.0	83.0	1	1	0	0	1	1	16.1	13.77	1	0	20.71	14.63	28.0	0	0
82	F	3	68.2	6	49	7	0	0	1	1	0	0	2.1	10.97	5.22	2.8	331.0	1.8	1.8	95	0.8	7.6	136.0	94	31	97	98.8	74.0	0	1	0	0	1	1	14.33	18.87	0	1	14.61	14.61	14.61	1	1
69	M	3	84.025	9	66	10	1	1	0	1	0	0	4.7	9.5	2.02	5.2	10950.0	2.3	3.7	76	2.1	9.0	142.0	94	26	98	98.7	109.0	1	1	0	0	0	1	19.2	20.0	0	1	47.64	14.6	28.0	0	0
71	F	1	57.2	13	63	7	0	1	0	1	0	0	3.4	10.72	3.15	5.1	5735.0	1.8	10.0	211	1.7	8.2	132.0	108	18	89	98.7	67.0	1	1	0	0	1	1	16.44	17.88	0	1	14.57	14.57	14.57	1	1
96	M	1	84.0	7	42	6	0	0	0	1	1	0	3.7	11.57	3.13	4.4	481.0	2.2	1.2	177	0.9	9.2	139.0	90	22	96	98.9	78.0	1	1	1	0	1	1	13.3	12.75	1	0	16.56	14.52	16.56	1	1
52	F	1	79.2	8	25	4	0	0	0	0	0	0	3.1	8.0	2.58	3.8	422.0	2.2	2.2	133	1.0	9.1	137.0	103	27	95	98.2	108.0	1	1	0	0	0	1	20.43	21.6	0	0	39.06	14.51	28.0	0	0
84	M	3	88.6	3	32	6	0	0	1	0	0	1	3.1	9.4	3.03	3.9	221.0	1.8	1.1	166	0.9	8.1	138.0	69	19	88	97.6	77.0	1	1	0	0	0	1	13.93	11.0	0	0	17.54	14.51	28.0	0	0
72	F	1	100.65	9	50	4	0	1	1	0	0	0	3.2	12.55	3.92	5.3	369.0	1.3	1.7	118	1.5	7.7	136.0	114	22	94	99.2	121.0	1	1	0	0	1	1	16.75	24.9	0	1	13.16	14.5	13.16	1	1
92	F	3	77.0	9	70	5	0	0	1	0	0	0	2.8	9.86	3.52	5.2	328.0	1.5	1.3	144	0.9	6.1	139.0	90	19	100	97.5	44.0	1	1	0	1	1	1	15.02	11.54	0	1	14.57	14.45	14.57	1	1
86	F	1	49.6	4	40	7	0	0	0	1	0	1	3.7	11.37	3.07	4.2	288.0	1.5	1.4	118	0.9	8.0	135.0	112	22	94	101.7	73.0	0	1	0	0	0	1	14.1	21.97	0	1	15.38	14.42	15.38	1	1
65	M	3	152.5766667	3	31	8	1	1	0	1	0	1	2.8	12.9	4.61	4.2	538.0	2.3	2.6	104	1.1	8.9	145.0	120	27	98	98.9	67.0	0	1	0	1	1	1	15.0	6.7	0	0	18.36	14.41	28.0	0	0
85	M	1	102.5	6	54	8	1	1	0	0	1	0	3.7	11.75	3.18	4.4	223.0	1.8	1.1	236	0.9	8.1	132.0	96	14	90	97.7	85.0	1	1	0	1	1	1	13.03	16.97	0	0	17.09	14.35	28.0	0	0
70	M	1	66.3	3	32	4	0	1	1	0	0	0	4.1	11.6	2.83	3.8	193.0	1.4	1.3	310	0.9	9.3	134.0	91	16	100	97.8	78.0	1	1	0	0	0	1	13.15	8.75	0	0	32.42	14.33	28.0	0	0
83	M	1	55.5	8	67	14	1	0	0	0	0	0	2.3	7.5	3.26	4.8	379.0	1.6	1.4	100	1.9	7.5	138.0	106	44	97	98.3	64.0	0	1	0	0	1	1	18.9	1.37	0	1	14.28	14.3	14.28	1	1
81	M	1	67.1	2	39	6	0	0	1	0	0	0	3.0	11.3	3.77	4.4	159.0	1.4	1.2	134	0.9	7.6	142.0	98	40	97	97.5	65.0	1	1	0	0	0	1	13.1	10.75	0	0	23.25	14.3	28.0	0	0
95	F	1	60.065	10	61	7	0	0	0	1	0	0	3.6	10.5	2.92	4.0	234.0	2.3	1.1	133	1.3	10.5	138.0	104	36	85	98.6	90.0	1	1	0	0	0	1	18.75	13.95	0	1	16.36	14.3	16.36	1	1
67	M	3	73.8	5	20	4	0	0	1	0	0	0	2.5	12.45	4.98	3.5	508.0	2.1	1.1	183	1.2	8.0	135.0	89	19	94	98.4	84.0	1	1	0	0	1	1	17.55	4.95	0	1	15.01	14.3	15.01	1	1
67	M	1	89.0	10	49	5	0	0	1	0	0	0	2.1	7.4	3.52	3.9	445.0	2.2	1.4	363	1.3	8.3	138.0	121	37	93	99.2	104.0	1	1	0	0	1	1	19.45	1.85	0	1	18.53	14.28	18.53	1	1
39	M	1	144.0	4	22	1	1	0	0	1	0	0	3.7	14.05	3.8	4.6	667.0	2.4	1.7	112	1.6	8.6	145.0	100	30	95	97.6	82.0	0	1	0	1	1	1	14.55	16.0	0	0	16.11	14.27	28.0	0	0
55	M	3	97.4	7	29	3	1	1	0	1	0	1	3.2	12.6	3.94	4.4	1126.0	1.9	1.3	100	0.9	8.6	136.0	75	15	100	98.3	68.0	1	1	0	1	1	1	13.13	10.9	0	0	19.71	14.25	28.0	0	0
86	F	1	45.36666667	13	73	6	1	0	0	0	0	0	3.8	9.77	2.57	5.5	1314.0	2.6	3.0	109	1.8	8.9	136.0	92	20	80	96.1	36.0	1	1	0	0	0	1	14.75	13.28	0	1	35.06	14.24	28.0	0	0
72	M	1	116.45	4	32	6	0	1	0	1	0	1	4.0	8.55	2.14	3.9	209.0	2.0	1.3	121	2.2	9.5	134.0	73	28	100	98.6	73.0	1	1	0	0	0	1	17.4	9.35	1	0	37.95	14.23	28.0	0	1
74	F	1	54.0	4	32	5	0	0	0	0	0	0	2.7	9.4	3.48	3.9	182.0	1.9	1.4	86	0.4	8.0	132.0	86	22	100	102.1	102.0	0	1	0	0	0	0	13.1	10.9	0	0	21.01	14.23	28.0	0	0
61	M	1	89.45	14	64	9	0	0	0	1	1	0	2.3	12.65	5.5	3.6	12590.0	1.8	2.4	285	4.3	6.7	138.0	122	15	95	98.2	64.0	1	1	0	1	1	1	13.6	14.45	0	0	25.01	14.09	28.0	0	0
41	M	2	114.5	3	26	0	0	0	1	0	0	0	2.6	12.25	4.71	4.0	647.0	2.3	1.0	100	0.6	8.1	134.0	115	29	95	98.1	125.0	1	1	0	0	0	1	13.65	20.45	0	0	26.17	14.09	28.0	0	0
79	M	1	78.4	3	28	4	0	0	1	0	0	0	4.1	10.53	2.57	4.0	176.0	2.1	1.4	154	1.1	9.0	139.0	81	23	95	98.8	85.0	1	1	0	0	0	1	13.27	8.1	0	0	15.9	14.08	28.0	0	0
67	F	1	81.95	14	70	9	0	0	1	0	0	0	1.3	7.54	5.8	3.9	653.0	3.4	1.7	76	1.9	9.2	152.0	103	25	91	95.3	48.0	1	1	0	0	0	0	16.68	15.32	0	1	25.39	14.05	25.39	1	1
67	M	3	99.7	9	63	3	0	1	1	0	0	0	3.3	12.7	3.85	5.9	294.0	2.5	1.4	166	0.7	9.0	131.0	59	31	87	98.2	109.0	1	1	1	0	1	1	13.3	17.3	0	0	23.86	14.05	28.0	0	0
73	M	1	84.0	5	26	6	0	0	1	0	0	1	2.4	9.8	4.08	4.1	579.0	1.7	1.2	99	0.6	8.0	135.0	97	18	97	97.8	72.0	1	1	0	1	1	0	14.5	4.85	0	1	18.88	14.05	18.88	1	1
76	F	3	94.3	6	34	9	0	0	0	0	0	1	1.5	8.25	5.5	3.7	472.0	1.9	1.1	131	1.1	8.2	140.0	103	28	94	99.3	66.0	1	1	0	0	1	1	16.2	13.05	0	1	15.34	14.04	15.34	1	1
66	F	1	62.7	12	61	4	0	0	0	0	0	0	2.8	9.97	3.56	3.5	244.0	1.8	1.6	100	0.8	8.0	138.0	105	19	100	101.1	75.0	1	1	0	0	0	1	16.33	0.1	0	0	64.75	14.02	28.0	0	0
92	M	1	78.53333333	7	51	6	0	0	0	1	0	1	2.7	12.43	4.6	3.8	251.0	2.6	1.4	188	0.8	9.7	141.0	80	16	95	98.1	71.0	1	1	1	0	1	1	14.13	17.97	0	0	20.02	14.01	28.0	0	0
64	F	1	94.0	13	61	6	1	1	1	1	0	1	2.6	10.02	3.85	4.4	379.0	2.3	1.6	235	0.5	8.9	138.0	116	10	100	97.8	63.0	1	1	0	1	1	1	15.48	10.72	0	0	22.03	14.01	28.0	0	0
61	M	1	100.2	10	44	4	1	0	1	0	0	0	3.9	11.45	2.94	5.0	323.0	2.7	1.3	122	0.8	8.2	141.0	92	15	100	102.9	61.0	1	1	0	1	1	1	13.53	12.73	0	0	19.07	14.0	28.0	0	0
84	F	1	56.7	5	49	7	1	1	0	1	1	0	3.3	7.17	2.17	4.7	408.0	1.9	1.1	174	0.8	8.2	131.0	105	19	100	98.4	76.0	1	1	0	0	1	1	18.07	31.77	0	0	16.14	13.99	28.0	0	0
59	M	3	94.5	8	40	6	0	0	0	0	0	1	1.8	12.5	6.94	4.1	125.0	2.3	1.3	106	1.4	7.5	149.0	64	13	96	99.0	60.0	1	1	0	0	1	1	14.45	14.5	0	0	64.87	13.98	28.0	0	0
68	M	1	111.6	11	51	9	1	1	0	1	0	0	3.3	7.9	2.39	5.2	254.0	1.9	1.5	125	3.2	7.7	134.0	85	14	97	95.7	62.0	1	1	0	1	1	1	21.1	4.4	0	1	33.64	13.97	28.0	0	1
62	F	1	90.7	10	62	2	0	0	1	0	0	0	2.7	10.63	3.94	5.2	949.0	2.5	1.7	223	1.2	8.1	143.0	86	28	100	98.8	61.0	1	1	0	0	0	0	12.88	37.63	0	1	13.84	13.95	13.84	1	1
74	M	3	62.0	2	30	6	0	0	1	0	0	1	2.7	9.3	3.44	4.6	186.0	1.9	1.1	111	0.8	8.3	130.0	98	20	99	100.6	88.0	1	1	0	0	0	1	15.1	7.7	0	0	21.86	13.92	28.0	0	0
73	F	3	67.0	6	47	10	0	1	1	1	0	0	2.2	9.62	4.37	5.0	258.0	1.4	1.1	171	1.0	9.0	144.0	66	18	100	97.5	66.0	1	1	0	1	0	1	14.96	10.52	0	0	26.04	13.91	28.0	0	0
89	M	3	113.75	9	53	6	0	0	0	1	1	0	3.9	10.84	2.78	4.2	995.0	1.8	1.1	111	1.0	9.7	137.0	79	21	93	97.7	99.0	1	1	0	0	1	0	13.63	11.38	0	1	13.84	13.91	13.84	1	1
80	M	1	91.9	9	47	4	0	0	1	1	0	0	3.1	13.5	4.35	2.6	245.0	1.4	3.3	119	5.1	7.4	140.0	93	20	100	97.4	65.0	1	1	0	1	1	0	14.08	5.05	0	0	24.75	13.9	28.0	0	0
80	F	2	74.0	8	28	5	0	0	1	0	0	0	3.4	10.1	2.97	4.1	369.0	1.9	1.3	154	6.5	7.8	135.0	90	33	92	98.1	85.0	1	1	0	0	0	0	15.6	5.37	0	1	13.88	13.9	13.88	1	1
55	M	3	70.8	5	49	3	1	0	0	0	0	0	3.3	12.25	3.71	4.0	506.0	2.5	1.0	124	0.8	8.1	139.0	86	16	96	99.4	92.0	0	1	0	0	0	1	13.55	11.05	1	0	16.28	13.9	16.28	1	1
69	F	2	80.3	2	25	2	0	0	1	0	0	0	3.2	10.5	3.28	3.6	219.0	2.0	1.2	113	0.6	9.2	142.0	82	12	100	99.0	93.0	1	1	0	0	0	1	12.9	6.5	0	0	64.52	13.88	28.0	0	0
67	M	3	49.35	4	41	6	0	1	1	0	0	0	3.3	13.05	3.95	4.4	367.0	2.1	1.2	433	1.1	9.8	139.0	110	11	100	98.4	100.0	1	1	1	0	0	1	14.45	13.4	0	0	30.67	13.88	28.0	0	0
31	M	3	90.42280702	20	29	3	0	0	0	0	0	0	3.8	7.33	1.93	3.8	522.0	2.3	2.5	170	1.9	9.5	136.0	73	20	91	98.8	59.0	1	1	0	0	0	0	19.47	15.47	0	1	19.72	13.87	19.72	1	1
87	F	3	40.0	6	55	12	0	0	1	0	0	1	2.3	10.5	4.57	3.7	152.0	1.9	1.0	136	0.3	8.5	138.0	83	24	85	97.5	83.0	0	1	0	0	0	1	15.6	12.1	0	0	19.81	13.85	28.0	0	0
86	M	1	83.0	10	42	5	0	0	1	0	0	0	2.9	13.57	4.68	3.6	404.0	2.0	1.2	111	1.0	8.4	140.0	59	13	98	97.6	68.0	0	1	0	0	0	1	12.8	10.5	0	1	13.73	13.85	13.73	1	1
72	M	1	97.9	2	35	10	1	0	0	1	0	1	2.6	11.3	4.35	4.2	167.0	1.9	1.1	226	1.0	8.5	135.0	86	21	98	98.0	92.0	1	1	0	0	1	1	13.6	12.4	0	0	21.72	13.81	28.0	0	0
86	M	3	75.2	15	65	5	1	0	0	1	0	0	2.9	10.2	3.52	4.9	1386.0	2.3	1.5	162	4.2	8.5	145.0	87	20	99	97.4	55.0	0	1	0	0	1	1	17.38	18.85	0	1	13.74	13.81	13.74	1	1
65	M	1	120.0	9	47	9	0	0	0	0	0	0	3.2	8.05	2.52	3.7	253.0	1.6	1.7	108	1.7	7.4	144.0	90	22	87	100.7	105.0	0	1	1	0	0	1	23.75	6.75	0	1	16.07	13.8	16.07	1	1
57	M	1	85.45	1	38	3	0	0	1	0	0	0	2.0	8.0	4.0	3.5	213.0	2.0	1.4	121	1.0	6.5	137.0	168	32	98	100.8	64.0	1	1	0	0	1	1	15.5	1.6	0	1	52.53	13.78	28.0	0	0
77	F	1	68.6	6	39	7	1	1	1	1	0	0	4.7	11.0	2.34	4.1	897.0	2.8	2.2	115	1.3	8.9	132.0	73	27	97	99.6	71.0	1	1	0	1	1	1	19.1	10.1	0	0	23.94	13.77	28.0	0	0
78	F	1	112.5	8	40	10	0	1	0	1	0	0	1.6	9.65	6.03	4.2	198.0	1.5	2.0	95	3.6	6.8	129.0	68	22	94	97.2	43.0	0	0	0	0	0	1	18.6	22.4	0	0	18.94	13.76	28.0	0	0
69	F	3	63.0	8	57	5	0	1	1	0	0	0	2.9	11.95	4.12	3.5	471.0	1.5	1.2	273	0.6	6.9	124.0	142	24	99	97.9	88.0	1	1	0	0	0	0	15.55	13.85	0	1	13.63	13.75	13.63	1	1
82	F	3	63.6	7	39	8	0	0	0	1	0	1	2.9	11.9	4.1	3.7	190.0	1.8	1.5	125	1.4	8.3	147.0	122	32	93	98.3	113.0	0	1	0	0	0	1	13.95	4.85	0	0	22.05	13.71	28.0	0	0
68	M	1	87.0	16	106	8	0	0	1	0	0	0	2.1	7.91	3.77	4.7	790.0	2.2	2.1	249	1.2	8.0	132.0	123	16	89	95.5	58.0	1	1	0	0	1	1	15.02	18.38	0	1	22.88	13.66	22.88	1	1
76	M	1	91.8	13	62	8	0	0	0	1	0	0	2.8	11.73	4.19	5.1	988.0	2.1	4.1	133	3.0	8.3	150.0	108	32	93	97.6	91.0	0	1	1	1	0	1	19.1	20.67	1	0	30.28	13.64	28.0	0	0
81	M	3	104.4	11	51	6	0	1	0	0	0	0	3.0	12.5	4.17	4.1	264.0	1.8	1.2	137	2.1	7.2	144.0	97	21	94	99.8	79.0	1	1	0	0	1	1	12.95	15.35	0	0	20.31	13.63	28.0	0	0
78	M	1	79.0	12	52	9	1	1	0	1	0	0	3.6	9.48	2.63	4.0	410.0	1.9	9.4	651	2.9	7.4	128.0	92	14	100	101.6	66.0	1	1	0	1	1	0	15.37	14.35	0	1	13.64	13.63	13.64	1	1
57	M	1	140.0	2	18	3	0	1	0	0	0	0	3.3	10.0	3.03	4.4	702.0	2.4	1.9	202	0.9	8.8	135.0	82	24	90	97.3	79.0	1	1	0	0	0	1	15.6	6.8	0	1	18.92	13.62	28.0	0	0
75	M	1	110.0	2	40	6	0	0	1	0	0	0	2.2	14.4	6.55	3.3	210.0	2.1	1.6	180	1.3	7.7	143.0	138	39	96	99.6	97.0	1	1	0	0	1	1	14.38	19.53	0	1	17.98	13.6	17.98	1	1
86	F	2	58.6	8	61	8	0	1	1	0	0	0	1.8	10.3	5.72	6.0	1689.0	2.1	1.8	142	1.8	7.0	140.0	82	21	99	98.1	62.0	1	1	0	0	1	1	15.33	43.95	1	0	21.23	13.56	21.23	1	1
50	M	1	74.5	5	26	1	1	1	1	0	0	0	2.3	13.35	5.8	3.3	295.0	2.2	1.1	111	0.6	7.5	135.0	113	32	95	97.9	80.0	1	1	0	0	1	1	13.65	16.05	0	0	21.8	13.5	28.0	0	0
67	M	1	78.93333333	16	92	4	0	0	1	0	1	1	2.8	12.17	4.35	4.4	263.0	2.4	1.0	168	1.9	7.0	116.0	157	18	79	103.1	70.0	1	1	0	1	1	1	13.5	14.43	0	0	21.64	13.45	28.0	0	0
56	F	2	107.55	7	22	5	0	0	1	0	0	1	3.7	9.55	2.58	4.2	383.0	2.1	1.9	114	0.8	7.8	140.0	112	10	98	98.6	108.0	1	1	0	0	0	1	17.5	3.55	0	0	28.66	13.44	28.0	0	0
64	M	1	156.0	11	25	8	0	0	0	1	0	0	2.4	12.45	5.19	4.8	357.0	1.5	1.1	115	1.0	8.4	139.0	76	16	100	98.6	79.0	0	1	1	0	0	1	17.48	11.55	0	0	27.39	13.42	28.0	0	0
72	F	2	95.4	10	49	5	0	0	0	0	0	0	2.8	8.97	3.2	3.0	411.0	2.3	1.2	147	4.9	7.9	129.0	89	24	96	98.3	57.0	1	1	0	1	1	1	14.73	19.47	0	0	19.54	13.41	28.0	0	0
57	M	3	75.8	15	63	4	0	0	1	0	0	0	3.1	7.73	2.49	4.9	360.0	2.3	2.1	103	2.1	8.5	140.0	111	25	92	98.6	69.0	1	1	0	0	1	0	17.87	30.83	0	1	26.67	13.37	26.67	1	1
75	M	1	82.1	4	42	4	0	0	1	0	0	0	3.1	13.5	4.35	4.4	263.0	2.0	1.1	100	0.7	8.4	139.0	80	27	97	98.4	86.0	0	1	0	0	0	1	13.6	6.7	0	0	26.92	13.3	28.0	0	0
78	F	1	80.0	3	52	5	1	0	1	1	0	0	2.8	10.9	3.89	3.3	619.0	2.2	1.4	175	1.8	7.5	151.0	80	29	96	96.4	76.0	1	1	0	0	1	1	21.4	24.87	0	1	13.24	13.3	13.24	1	1
73	M	3	92.8	7	42	6	0	1	0	1	1	0	2.5	7.2	2.88	4.4	232.0	2.2	1.4	344	0.9	9.2	144.0	122	31	99	97.8	91.0	1	1	1	0	1	1	17.27	18.37	0	0	39.66	13.29	28.0	0	0
79	F	1	73.9	7	42	6	1	1	0	1	0	0	3.1	9.13	2.95	5.3	586.0	3.2	1.8	208	0.7	7.6	139.0	78	16	92	98.3	66.0	1	1	0	0	1	1	15.03	8.97	0	1	13.45	13.26	13.45	1	1
65	M	1	78.3	10	42	2	0	0	0	0	0	0	2.2	13.4	6.09	4.6	300.0	2.4	1.2	119	0.9	7.7	144.0	97	24	89	99.4	99.0	1	1	0	0	1	1	15.8	16.5	0	1	13.18	13.24	13.18	1	1
57	M	3	93.1	11	36	1	0	0	0	0	0	0	2.9	14.92	5.14	4.4	207.0	1.7	1.3	190	0.9	9.6	146.0	94	27	100	97.6	93.0	1	1	0	0	1	1	14.12	13.46	0	0	17.11	13.22	28.0	0	0
87	M	1	57.0	5	57	9	1	1	0	0	0	0	2.5	10.18	4.07	3.9	158.0	2.5	1.2	137	3.7	8.1	140.0	92	16	97	98.9	62.0	1	1	0	0	0	0	17.33	13.45	0	1	14.83	13.21	28.0	0	0
83	M	2	92.9	3	30	12	1	1	0	0	0	0	3.3	11.2	3.39	4.4	398.0	1.9	1.4	115	1.0	8.5	139.0	70	17	100	98.8	103.0	0	1	1	0	0	1	12.25	12.2	0	0	24.84	13.2	28.0	0	0
50	M	1	93.8	10	36	4	0	0	0	0	0	0	3.1	10.58	3.41	6.0	799.0	2.1	1.2	249	3.5	7.1	139.0	111	19	97	97.1	82.0	0	1	0	1	0	1	16.12	6.0	0	0	19.82	13.2	28.0	0	0
74	F	1	73.0	2	42	7	0	1	1	0	0	0	2.7	8.05	2.98	3.9	505.0	1.6	1.5	193	1.2	9.4	140.0	96	21	98	98.9	105.0	1	1	0	1	0	1	14.25	24.65	0	0	35.98	13.17	28.0	0	0
52	M	1	100.1	8	27	4	0	1	0	1	1	0	3.3	8.05	2.44	4.6	585.0	2.0	3.5	165	1.4	8.0	142.0	70	15	98	99.5	80.0	1	1	0	1	0	1	13.2	17.9	0	0	30.21	13.17	28.0	0	0
87	M	1	69.0	7	45	10	0	1	0	1	0	0	3.1	7.58	2.45	4.4	190.0	3.0	1.9	252	1.2	8.4	140.0	64	9	100	98.2	68.0	1	1	0	0	1	1	14.56	10.14	0	0	21.55	13.15	28.0	0	0
79	M	3	97.5	8	35	6	1	0	0	0	0	0	2.9	9.21	3.18	4.4	402.0	2.2	2.0	146	0.9	9.1	142.0	80	14	82	98.8	69.0	1	1	1	1	0	1	16.1	13.44	0	0	21.22	13.13	28.0	0	0
64	M	3	128.0	12	44	6	0	1	1	0	0	0	1.9	9.63	5.07	4.3	588.0	2.5	1.9	183	1.5	11.2	149.0	100	14	98	98.9	42.0	1	1	0	0	1	1	15.38	12.13	0	0	20.0	13.1	28.0	0	0
86	M	3	84.06666667	4	38	5	0	0	1	0	0	1	3.9	12.23	3.14	3.6	266.0	1.6	1.1	153	0.8	9.2	142.0	80	18	100	98.4	78.0	1	1	0	0	0	1	14.07	14.3	0	0	35.23	13.08	28.0	0	0
67	M	1	57.3	1	27	5	0	0	0	1	0	1	2.7	10.55	3.91	3.8	245.0	2.0	1.1	74	0.8	8.6	128.0	93	18	97	97.7	95.0	0	1	0	0	0	0	14.33	5.88	0	0	24.02	13.03	28.0	0	0
71	F	3	47.06666667	10	67	4	0	0	0	0	0	0	1.7	7.67	4.51	3.8	266.0	1.7	1.3	99	1.1	6.8	136.0	83	18	100	97.9	61.0	1	1	0	0	1	1	16.37	32.43	0	1	12.02	13.02	12.82	1	1
84	M	2	111.8	13	75	14	1	0	0	1	0	0	4.2	10.5	2.5	4.8	529.0	2.4	2.1	105	5.4	8.8	142.0	102	23	83	97.7	94.0	1	1	0	0	0	1	20.05	10.55	0	1	13.0	13.01	13.0	1	1
68	F	1	75.0	8	42	8	0	0	0	0	0	0	2.5	8.03	3.21	4.0	366.0	2.0	1.3	223	0.8	9.0	137.0	93	22	95	97.5	50.0	0	1	0	0	0	1	16.3	54.07	0	1	12.99	13.0	12.99	1	1
77	F	1	93.6	1	37	6	0	0	0	0	0	0	3.1	10.0	3.23	3.9	148.0	1.8	1.2	119	0.8	7.7	141.0	88	16	96	99.2	96.0	1	1	0	0	0	1	14.0	8.0	0	1	12.98	13.0	12.98	1	1
63	F	3	83.4	7	48	5	1	0	0	1	1	1	3.7	10.9	2.95	4.2	353.0	2.2	1.2	132	1.7	8.3	146.0	85	34	94	97.4	83.0	1	1	1	1	1	1	14.3	20.43	0	0	17.03	13.0	28.0	0	0
60	M	1	85.2	12	76	8	0	0	0	1	0	0	2.9	12.15	4.19	3.8	364.0	1.5	1.2	112	0.7	7.5	134.0	113	19	100	97.6	82.0	0	1	0	0	1	0	14.7	5.6	0	1	12.83	12.99	12.83	1	1
76	M	1	112.9	12	61	10	0	1	0	1	1	1	2.5	11.37	4.55	5.5	839.0	1.4	6.5	74	2.4	7.9	132.0	112	30	93	98.0	57.0	1	1	0	0	0	0	17.2	18.27	0	1	13.06	12.99	13.06	1	1
58	M	3	109.0	6	24	3	0	0	0	1	1	0	3.0	11.9	3.97	4.6	985.0	1.9	1.5	102	1.2	7.9	143.0	70	13	95	99.2	84.0	1	1	1	0	0	1	14.35	8.25	0	0	22.81	12.97	28.0	0	0
60	M	1	87.3	4	27	1	0	0	0	0	0	0	4.0	11.0	2.75	2.9	401.0	1.4	1.2	148	0.6	7.6	144.0	127	28	97	100.2	118.0	1	1	0	0	0	1	13.63	8.03	0	0	22.81	12.95	28.0	0	0
62	M	3	94.9	8	34	7	0	1	0	0	0	0	3.6	11.1	3.08	5.9	495.0	2.6	1.1	358	3.8	8.4	134.0	92	22	93	99.5	87.0	1	1	0	0	1	0	15.5	2.8	0	1	12.92	12.95	12.92	1	1
81	M	3	110.0	10	60	8	0	1	1	0	0	0	1.8	8.9	4.94	3.8	277.0	1.8	5.7	123	1.1	7.3	138.0	103	29	95	98.1	78.0	1	1	0	0	0	1	15.7	11.83	0	1	12.86	12.93	12.86	1	1
75	F	2	94.13333333	22	114	8	0	0	0	1	0	0	2.7	10.71	3.97	4.6	536.0	1.7	1.7	125	0.7	8.2	141.0	117	15	100	95.6	27.0	0	1	0	0	1	1	16.44	4.31	0	1	23.24	12.91	28.0	0	0
62	M	1	98.2	8	41	5	0	0	0	1	0	1	2.6	11.73	4.51	4.6	636.0	0.7	1.4	138	0.9	6.3	138.0	131	23	99	99.3	109.0	1	1	0	1	0	1	16.83	13.97	0	0	14.72	12.91	28.0	0	0
77	F	1	87.6	6	44	8	0	1	1	1	0	0	2.9	11.2	3.86	4.6	308.0	1.8	1.9	219	0.8	10.2	140.0	100	21	96	97.1	79.0	1	1	0	0	0	1	16.2	11.15	0	0	15.79	12.88	28.0	0	0
75	M	1	100.4	2	32	6	1	0	0	1	1	1	3.0	13.55	4.52	4.8	543.0	2.0	1.2	110	1.3	8.7	139.0	76	12	98	98.6	111.0	1	1	0	0	1	1	14.4	6.95	0	0	14.94	12.88	28.0	0	0
75	M	2	68.8	9	65	5	0	1	0	1	0	0	2.6	13.13	5.05	4.1	754.0	1.8	1.3	232	2.3	8.7	130.0	152	29	93	97.7	139.0	1	1	1	0	1	1	14.47	22.93	0	0	24.93	12.88	28.0	0	0
59	F	1	109.0	6	33	3	0	0	0	0	0	0	2.5	10.75	4.3	3.3	133.0	1.6	1.2	335	1.1	7.3	132.0	77	10	93	98.4	91.0	0	1	0	0	0	0	17.35	27.7	1	0	14.49	12.86	14.49	1	1
54	M	1	162.8	11	42	6	0	1	0	1	0	0	3.3	8.5	2.58	4.3	209.0	1.8	3.6	193	2.1	9.7	136.0	85	22	99	98.4	112.0	1	1	0	1	1	1	25.2	8.4	0	0	22.63	12.84	28.0	0	0
70	M	1	103.0	6	48	12	0	1	0	1	1	0	2.6	7.74	2.98	5.1	369.0	2.4	3.2	284	1.4	7.6	139.0	98	36	100	99.6	75.0	1	1	0	0	0	1	16.92	13.46	1	0	20.64	12.82	20.64	1	1
60	M	1	77.5	6	31	5	1	1	0	1	0	0	3.3	10.1	3.06	5.2	234.0	2.3	1.4	113	4.6	8.7	135.0	90	28	97	98.7	57.0	0	1	0	0	0	1	19.9	12.05	0	0	14.85	12.81	28.0	0	0
84	M	3	88.8	8	52	8	1	0	0	1	0	0	3.3	8.8	2.67	4.4	172.0	2.9	1.6	271	4.0	8.1	130.0	70	20	100	98.1	95.0	1	1	0	0	0	0	14.85	13.6	0	0	13.79	12.78	28.0	0	0
55	F	1	94.0	9	49	4	0	1	1	0	0	0	1.9	10.95	5.76	4.2	330.0	2.3	1.3	160	3.4	7.5	131.0	77	21	94	94.9	96.0	1	1	0	0	1	0	16.4	18.5	0	1	12.56	12.74	12.56	1	1
63	M	1	107.0	9	47	7	0	1	0	1	0	0	3.1	8.82	2.85	4.0	203.0	1.4	1.9	101	1.5	8.2	139.0	107	16	95	98.5	89.0	1	1	0	0	0	0	15.13	3.03	0	1	12.73	12.73	12.73	1	1
67	F	1	99.7	5	40	2	0	0	1	0	0	0	2.5	10.65	4.26	3.6	193.0	2.2	1.3	136	1.0	7.9	139.0	122	22	87	98.7	94.0	1	1	0	0	0	1	14.65	11.65	0	0	20.24	12.67	28.0	0	0
99	M	1	69.5	4	46	5	1	0	1	0	0	0	2.5	8.85	3.54	5.1	260.0	2.3	1.3	145	1.1	8.6	147.0	126	24	86	98.5	88.0	1	1	0	0	0	1	19.1	21.7	0	1	17.84	12.66	17.84	1	1
57	F	1	130.7	8	54	6	0	0	0	1	0	0	3.3	9.98	3.02	5.6	390.0	3.0	1.4	225	4.2	9.1	132.0	121	30	98	97.6	103.0	1	1	1	1	1	0	14.73	26.33	0	0	20.92	12.6	28.0	0	0
82	F	1	69.55	7	42	9	1	1	0	1	1	0	2.9	7.3	2.52	4.4	435.0	2.4	1.2	254	2.2	8.4	128.0	101	14	99	97.6	94.0	1	1	0	0	0	1	18.0	11.7	0	0	19.97	12.59	28.0	0	0
78	F	2	88.5	7	46	8	0	1	1	0	1	0	2.9	7.65	2.64	5.4	211.0	1.6	1.3	271	2.1	7.6	137.0	86	21	100	98.3	87.0	1	1	1	0	0	1	17.33	10.43	0	0	31.74	12.59	28.0	0	0
43	M	1	108.3	9	39	1	0	1	1	0	0	0	2.8	9.35	3.34	3.7	159.0	2.0	1.4	105	1.5	7.8	142.0	126	12	99	101.9	58.0	1	1	0	1	0	1	16.15	13.7	0	0	20.82	12.58	28.0	0	0
71	M	2	65.0	12	63	7	1	1	0	1	0	0	2.7	11.03	4.09	3.8	715.0	2.7	3.8	311	1.2	7.1	140.0	76	31	100	92.0	68.0	1	1	1	1	1	1	19.44	10.38	0	1	18.19	12.55	18.19	1	1
74	M	3	183.6	5	30	6	0	1	0	1	0	0	2.3	11.8	5.13	3.8	213.0	1.8	1.3	131	0.9	8.3	138.0	93	21	98	99.5	93.0	1	1	0	1	0	1	17.0	8.5	0	0	12.53	12.53	28.0	0	0
93	F	1	54.65	12	55	9	1	0	0	1	0	0	2.6	12.2	4.69	4.2	155.0	2.1	4.0	160	3.1	8.2	146.0	110	16	100	95.9	97.0	0	0	0	0	0	0	17.1	11.7	0	1	12.42	12.51	12.42	1	1
82	M	1	132.2	8	38	6	0	0	0	1	0	0	3.7	14.8	4.0	4.0	191.0	1.9	2.0	147	0.9	9.0	142.0	79	12	96	97.7	96.0	1	1	0	0	0	1	14.9	8.85	1	0	12.74	12.49	12.74	1	1
57	M	1	105.2	6	29	3	0	0	0	0	0	0	3.1	6.98	2.25	3.2	398.0	1.5	1.5	150	1.1	7.2	139.0	121	33	100	98.3	114.0	1	1	0	0	1	1	18.0	7.85	0	1	12.38	12.43	12.38	1	1
76	M	3	61.9	6	45	3	0	0	1	0	0	0	3.7	11.7	3.16	5.0	300.0	1.8	0.9	215	0.6	8.4	130.0	99	23	100	99.6	101.0	1	1	0	0	0	1	13.9	13.7	0	0	16.32	12.39	28.0	0	0
82	M	3	83.2	7	48	14	0	1	1	1	0	0	2.3	8.2	3.57	4.3	309.0	1.9	1.9	140	2.9	7.6	143.0	71	28	100	98.7	57.0	1	1	0	0	0	0	16.85	20.0	0	0	17.93	12.38	28.0	0	0
65	M	1	118.3	3	23	6	0	1	1	0	0	0	3.3	13.1	3.97	5.2	263.0	1.7	1.1	196	1.8	8.1	140.0	93	19	93	98.2	88.0	1	1	0	0	0	1	16.75	16.55	0	0	34.52	12.33	28.0	0	0
69	M	1	69.5	4	38	9	1	1	0	1	0	0	3.4	10.3	3.03	4.7	312.0	3.0	3.2	203	3.2	9.6	123.0	90	16	100	97.5	78.0	1	1	1	0	0	0	17.2	13.5	1	0	12.71	12.31	12.71	1	1
85	F	1	98.63333333	11	58	6	1	0	0	0	0	0	3.2	9.35	2.92	3.6	408.0	3.7	1.8	107	1.4	8.2	145.0	64	15	100	98.8	69.0	1	1	0	1	0	1	14.28	16.93	0	0	20.86	12.29	28.0	0	0
81	M	1	59.2	4	53	9	1	0	0	1	0	1	3.0	11.23	3.74	4.7	183.0	2.5	4.5	124	2.7	8.7	144.0	79	32	93	97.5	70.0	0	1	0	1	0	1	17.13	20.7	0	1	12.32	12.28	12.32	1	1
60	M	1	119.2	10	57	6	1	1	0	1	0	0	3.2	9.8	3.06	4.5	1365.0	3.1	1.3	407	2.0	8.5	130.0	120	0	100	97.0	82.0	1	1	0	1	1	0	14.54	26.6	0	1	47.83	12.26	28.0	0	0
61	M	3	69.95	5	18	8	0	0	0	0	0	0	3.0	7.45	2.48	4.5	333.0	2.2	0.9	110	0.6	7.9	137.0	90	16	97	99.9	80.0	1	1	0	0	0	0	24.3	1.35	1	0	23.87	12.25	25.19	1	1
65	F	1	86.5	7	40	6	0	1	1	0	0	0	3.2	11.4	3.56	3.9	225.0	2.8	1.5	147	1.5	8.4	129.0	71	20	100	97.1	76.0	1	1	0	1	0	1	15.6	9.5	0	0	14.91	12.23	28.0	0	0
66	M	1	131.3	4	30	8	0	1	0	1	1	0	2.9	9.73	3.36	4.8	315.0	2.2	1.2	582	2.2	8.2	130.0	67	17	93	98.1	68.0	1	1	0	0	0	0	15.43	11.47	0	0	17.38	12.22	28.0	0	0
76	M	3	86.0	10	51	5	0	0	0	1	1	0	3.4	8.96	2.64	4.0	396.0	1.8	1.2	186	0.8	7.1	139.0	72	27	100	96.9	67.0	1	1	0	0	1	1	13.54	9.93	0	0	24.11	12.21	28.0	0	0
29	F	1	101.0	17	50	3	1	0	1	1	1	0	1.8	8.28	4.6	3.8	4120.0	1.5	1.8	364	3.3	5.9	136.0	93	30	99	98.4	17.0	1	1	0	1	0	1	14.13	14.12	0	0	23.85	12.19	28.0	0	0
78	M	1	92.96666667	5	39	7	1	0	0	1	0	0	3.7	10.5	2.84	4.2	360.0	2.6	1.5	115	1.8	9.9	136.0	117	14	97	98.5	87.0	1	1	1	0	1	1	17.5	7.9	0	0	21.87	12.19	28.0	0	0
80	F	1	81.7	1	37	4	1	0	1	0	0	0	2.8	11.2	4.0	4.1	412.0	2.5	1.3	98	0.6	8.1	138.0	80	14	99	99.0	69.0	1	1	0	0	1	1	14.97	12.1	1	0	14.06	12.16	28.0	0	0
85	F	1	65.6	5	39	7	0	0	0	1	0	0	2.9	8.43	2.91	4.6	339.0	2.9	1.9	152	2.5	8.6	139.0	75	27	96	96.0	52.0	0	1	0	0	0	0	19.05	8.2	0	1	12.0	12.1	12.0	1	1
78	M	1	101.6	7	41	8	0	0	0	1	1	0	2.4	10.03	4.18	4.2	436.0	3.5	9.0	107	0.9	7.4	131.0	104	23	90	99.1	74.0	1	1	0	1	1	1	13.87	10.03	0	0	44.94	12.1	28.0	0	0
82	M	1	87.1	11	58	7	1	0	0	0	1	0	3.4	11.39	3.35	3.8	475.0	3.3	1.7	184	1.5	8.8	136.0	77	10	89	100.3	74.0	1	1	0	1	0	1	13.32	20.32	1	0	20.1	12.1	28.0	0	0
60	M	1	75.9	2	23	4	0	0	0	1	0	0	2.6	8.65	3.33	3.6	370.0	2.3	1.3	141	0.8	7.9	135.0	118	26	100	101.2	63.0	0	0	0	0	0	1	12.55	8.8	0	0	18.14	12.08	28.0	0	0
79	F	1	75.1	2	32	5	1	0	0	1	0	0	2.9	8.85	3.05	4.5	246.0	1.8	1.6	93	0.9	8.7	144.0	92	29	97	98.3	75.0	0	1	0	1	0	1	17.65	5.15	0	1	20.68	12.08	28.0	0	0
78	M	1	74.0	15	58	5	1	0	0	0	0	0	3.5	8.6	2.46	3.5	237.0	3.0	2.2	128	0.6	8.7	140.0	70	14	100	98.1	71.0	0	1	0	1	1	1	14.0	5.9	0	0	17.26	12.06	28.0	0	0
62	F	1	91.2	1	32	4	1	0	0	1	1	0	3.1	9.9	3.19	4.0	366.0	2.3	1.3	113	0.8	8.0	125.0	111	20	91	98.3	93.0	1	1	0	1	1	1	13.8	15.25	0	0	14.89	12.03	28.0	0	0
90	M	1	73.1	7	54	9	0	1	1	1	0	0	3.5	10.64	3.04	5.5	1694.0	2.1	2.1	157	2.9	8.0	140.0	79	20	96	98.6	64.0	0	1	0	1	0	1	14.6	9.58	0	1	12.48	12.02	12.48	1	1
71	M	3	106.4	6	43	4	0	0	0	0	0	0	3.5	12.95	3.7	3.9	234.0	1.7	1.2	152	0.9	8.7	137.0	88	16	95	97.9	74.0	1	1	0	0	0	1	13.85	13.3	0	0	14.42	12.0	28.0	0	0
88	F	1	70.0	8	60	8	1	0	1	1	1	0	2.7	11.15	4.13	4.2	1642.0	1.5	2.0	358	1.3	7.1	132.0	83	16	100	97.7	42.0	0	1	0	1	1	1	12.55	33.85	0	0	23.12	11.97	28.0	0	0
87	F	1	62.0	10	60	13	1	0	0	1	0	0	2.1	9.93	4.73	4.1	145.0	2.0	1.3	147	2.3	7.8	141.0	82	13	100	96.0	58.0	0	1	0	0	0	1	18.33	26.13	1	0	14.37	11.95	14.37	1	1
76	F	3	111.7	2	33	9	0	1	0	1	0	1	3.6	10.4	2.89	3.7	256.0	1.5	1.3	124	1.0	9.6	143.0	94	26	98	98.6	67.0	1	1	0	0	1	1	15.1	9.1	0	1	16.79	11.92	16.79	1	1
53	M	1	86.4	15	57	1	0	0	0	0	0	0	1.4	10.38	7.41	5.6	6250.0	3.1	1.5	217	4.7	6.6	130.0	106	21	98	97.3	80.0	1	1	0	0	1	1	14.65	8.8	0	1	11.86	11.9	11.86	1	1
73	M	1	82.8	2	35	5	0	0	1	0	1	0	2.7	9.1	3.37	4.6	627.0	2.4	1.4	452	1.4	8.2	138.0	73	14	92	97.9	63.0	1	1	0	1	1	1	13.9	12.3	0	0	16.93	11.89	28.0	0	0
81	F	1	66.7	4	39	7	0	1	1	1	0	0	2.3	8.4	3.65	4.6	273.0	1.8	1.6	216	1.7	8.2	142.0	90	12	98	96.7	77.0	1	1	0	0	0	1	17.9	7.3	0	0	15.59	11.83	28.0	0	0
59	F	1	53.0	4	48	3	0	0	1	0	0	0	3.0	11.85	3.95	4.0	584.0	1.6	1.0	131	0.8	7.6	121.0	81	16	100	95.5	81.0	1	1	0	0	0	1	12.75	13.4	0	1	11.7	11.81	11.7	1	1
61	F	1	68.8	11	68	5	0	1	0	0	0	1	1.4	11.37	8.12	6.5	949.0	1.7	1.3	139	2.0	5.8	128.0	126	23	91	104.0	86.0	1	0	0	0	0	1	15.13	18.1	0	0	20.8	11.79	28.0	0	0
68	F	1	77.0	7	42	8	0	0	1	0	0	0	3.1	8.7	2.81	4.6	203.0	2.2	1.2	136	0.9	10.0	136.0	89	28	100	98.0	92.0	0	1	0	0	0	1	14.4	17.7	0	1	11.65	11.79	11.65	1	1
69	F	3	94.0	10	39	5	0	1	1	0	1	1	3.2	15.73	4.92	3.3	402.0	1.6	1.0	291	0.5	8.2	140.0	107	26	90	36.9	89.0	1	1	0	0	0	1	13.1	16.13	0	0	12.74	11.78	28.0	0	0
81	M	1	71.0	2	31	8	0	0	1	0	0	0	3.5	13.3	3.8	3.4	202.0	1.9	1.1	106	0.8	9.7	143.0	101	13	96	99.1	92.0	1	1	0	0	0	1	14.6	8.7	0	0	22.59	11.77	28.0	0	0
66	M	1	77.0	7	34	7	0	1	0	1	0	0	2.9	10.95	3.78	3.6	248.0	2.0	1.5	247	1.9	7.8	134.0	70	18	99	98.6	85.0	1	1	1	1	1	1	13.55	7.65	0	0	17.85	11.76	28.0	0	0
64	F	3	62.6625	6	51	7	1	1	0	1	0	0	2.7	8.15	3.02	5.0	396.0	2.6	1.1	209	6.7	10.2	133.0	92	25	98	98.2	69.0	1	1	0	0	1	1	14.3	11.2	0	0	15.08	11.76	28.0	0	0
78	M	1	93.5	18	69	3	0	0	0	0	0	0	2.8	13.83	4.94	3.7	465.0	2.0	1.6	41	2.8	7.8	138.0	119	26	91	100.6	93.0	0	1	0	0	0	0	15.88	14.2	0	1	11.87	11.76	11.87	1	1
86	M	1	88.85	5	48	5	1	0	0	1	0	0	2.5	7.5	3.0	3.1	271.0	2.1	1.4	141	2.0	7.9	138.0	53	18	94	96.8	69.0	1	1	0	1	0	1	15.6	13.1	0	0	35.88	11.74	28.0	0	0
66	M	3	83.4	11	43	9	1	0	0	1	0	0	3.4	12.75	3.75	3.5	653.0	2.1	3.5	105	2.5	8.0	149.0	138	24	100	99.1	75.0	1	1	0	1	1	1	22.2	11.0	1	0	15.05	11.7	15.05	1	1
74	M	1	86.85	15	71	8	0	0	0	1	0	0	2.9	6.97	2.4	5.0	305.0	2.2	1.4	101	4.3	7.1	136.0	84	16	95	99.5	68.0	0	1	0	1	1	0	15.07	11.07	0	0	23.06	11.7	28.0	0	0
61	M	1	106.2	7	34	5	0	0	1	0	0	0	2.8	8.25	2.95	3.4	394.0	2.1	2.8	109	0.4	8.2	131.0	105	20	94	95.4	112.0	1	1	0	0	0	1	25.25	11.68	0	1	11.61	11.68	11.61	1	1
50	M	1	63.0	5	25	3	1	1	1	1	0	0	2.5	14.6	5.84	3.6	593.0	2.2	1.8	130	0.4	7.8	131.0	125	26	99	97.8	83.0	0	1	0	1	1	1	14.6	18.25	0	0	29.03	11.68	28.0	0	0
67	F	1	74.45	1	36	4	1	0	0	1	1	0	3.8	11.2	2.95	5.0	879.0	1.8	1.4	130	0.9	8.1	137.0	90	27	96	97.1	70.0	0	1	0	1	1	1	17.35	12.05	0	0	12.79	11.66	28.0	0	0
72	M	1	92.0	13	67	8	1	0	0	1	1	1	2.9	8.4	2.9	3.4	203.0	1.1	1.3	108	1.5	7.8	142.0	105	22	91	100.5	159.0	1	1	0	0	1	1	13.77	7.27	0	0	20.17	11.62	28.0	0	0
88	M	1	68.0	5	53	9	1	0	0	1	0	0	1.9	10.73	5.65	3.3	145.0	1.7	1.6	100	3.7	8.3	137.0	93	16	99	98.5	70.0	1	1	0	1	1	1	16.83	13.1	0	1	29.43	11.61	28.0	0	0
34	F	1	46.33333333	4	32	2	0	0	0	0	0	0	2.2	9.63	4.38	4.8	307.0	1.6	1.1	116	0.6	8.5	140.0	90	14	100	99.9	54.0	0	1	0	0	0	1	18.58	11.75	0	0	15.38	11.59	28.0	0	0
53	M	3	91.5	8	44	4	0	0	1	0	0	1	2.7	9.15	3.39	4.9	239.0	1.8	1.3	170	3.4	8.0	132.0	92	28	97	97.3	61.0	0	1	0	0	1	1	14.75	0.1	0	1	16.6	11.55	16.6	1	1
63	M	1	83.9	14	58	4	0	0	0	0	0	0	2.4	9.68	4.03	5.4	436.0	2.7	1.6	212	2.3	7.7	140.0	120	20	100	99.5	57.0	1	1	0	0	0	1	15.15	10.22	0	0	21.17	11.48	28.0	0	0
71	F	1	59.0	6	36	6	0	0	1	0	0	0	2.8	10.85	3.88	3.6	638.0	1.6	1.5	138	0.7	7.8	137.0	92	22	98	98.7	80.0	1	1	0	0	0	1	13.5	15.28	0	1	11.32	11.44	11.32	1	1
62	M	3	77.65	11	80	7	1	1	0	1	0	0	3.0	8.06	2.69	5.4	393.0	3.2	1.9	153	4.6	8.0	137.0	92	17	100	98.6	79.0	1	1	1	1	1	1	15.05	11.88	0	0	17.78	11.37	28.0	0	0
86	F	1	112.8333333	3	39	9	1	0	0	1	1	1	3.7	12.9	3.49	4.7	648.0	2.3	1.5	102	1.5	8.9	136.0	99	16	93	97.9	87.0	0	1	0	1	0	1	14.6	9.55	0	0	15.12	11.36	28.0	0	0
83	M	1	75.95	12	45	10	1	1	0	1	0	0	2.5	9.38	3.75	4.5	302.0	2.3	1.5	130	4.6	8.6	140.0	72	19	98	97.2	54.0	1	1	0	1	1	1	16.07	7.9	0	0	18.01	11.33	28.0	0	0
68	F	1	110.0	15	57	8	1	1	1	0	1	0	2.2	9.14	4.15	3.5	1449.0	2.9	2.5	275	2.2	8.4	148.0	89	11	97	98.5	25.0	1	1	0	0	1	0	14.65	6.08	0	1	11.25	11.31	11.25	1	1
80	F	3	69.2	7	52	9	1	0	1	0	0	1	3.4	11.4	3.35	3.4	216.0	1.7	1.8	202	0.8	8.3	138.0	117	29	100	98.8	107.0	1	1	0	1	0	1	17.6	7.2	0	0	23.87	11.27	28.0	0	0
79	F	2	98.0	5	44	6	0	0	1	0	0	1	2.9	13.6	4.69	3.8	171.0	2.0	1.0	88	0.6	8.5	144.0	109	35	88	94.1	118.0	0	1	0	0	0	1	15.6	6.3	0	1	10.26	11.26	10.26	1	1
79	M	1	67.05	13	71	5	1	0	0	0	0	0	2.9	11.07	3.82	5.0	184.0	1.6	1.2	96	1.3	8.6	138.0	100	17	92	98.6	85.0	0	1	0	0	0	1	13.37	14.1	0	0	21.14	11.25	28.0	0	0
75	M	1	76.6	5	47	6	0	0	1	0	0	0	3.1	10.5	3.39	4.0	267.0	1.6	1.6	163	1.2	8.0	142.0	80	18	100	97.9	91.0	1	1	0	0	0	1	14.25	11.7	0	0	13.37	11.25	28.0	0	0
69	F	1	118.1	10	58	8	0	1	0	1	0	0	2.6	9.6	3.69	6.3	539.0	1.9	1.1	186	3.2	8.1	130.0	92	19	98	97.8	83.0	1	0	0	0	1	1	18.95	11.3	0	1	11.18	11.25	11.18	1	1
80	F	1	83.35	6	28	11	0	1	1	1	0	1	2.5	9.1	3.64	3.9	577.0	1.3	1.2	218	1.1	8.2	137.0	79	15	97	97.7	71.0	1	1	0	0	0	1	16.11	9.51	0	1	11.04	11.25	11.93	1	1
78	M	3	119.4	19	85	12	0	1	0	1	0	1	3.7	9.17	2.48	4.6	301.0	2.0	2.2	93	5.3	9.0	141.0	92	18	94	97.9	70.0	1	1	0	0	0	0	27.77	12.23	0	1	11.78	11.24	11.78	1	1
86	M	3	85.0	12	56	6	1	1	1	0	1	0	3.0	8.77	2.92	5.8	683.0	1.8	1.9	169	1.4	7.6	137.0	107	26	100	99.1	103.0	1	1	0	0	0	1	16.05	8.53	0	1	11.18	11.24	11.18	1	1
69	M	3	88.0	17	66	8	0	0	0	0	0	1	3.8	13.95	3.67	5.5	209.0	1.6	4.6	63	6.7	7.0	135.0	115	25	97	96.7	77.0	0	1	0	1	1	1	16.35	20.3	0	1	11.2	11.23	11.2	1	1
76	F	1	44.45	4	45	3	1	0	0	0	0	0	2.9	9.4	3.24	2.2	483.0	1.4	2.1	730	0.8	5.2	136.0	95	20	98	98.4	87.0	0	1	1	0	0	1	15.1	16.43	1	0	22.91	11.22	28.0	0	0
74	M	1	119.0	9	51	5	0	1	1	1	0	0	3.0	15.13	5.04	4.9	572.0	1.4	1.4	358	1.8	8.0	138.0	133	12	95	98.2	88.0	1	1	0	1	1	1	12.3	15.2	0	1	18.12	11.21	18.12	1	1
88	M	1	70.0	6	56	9	1	0	0	1	0	0	3.9	13.85	3.55	5.0	428.0	1.8	1.1	100	1.2	9.3	140.0	97	14	98	98.0	99.0	1	1	1	0	0	1	13.5	8.8	0	0	14.0	11.21	28.0	0	0
89	F	3	51.0	10	57	7	1	0	1	0	0	0	2.5	11.17	4.47	5.6	5735.0	1.6	2.0	83	0.4	7.2	135.0	95	18	100	97.7	102.0	1	1	0	0	0	1	14.73	26.2	0	1	17.66	11.19	17.66	1	1
66	M	1	96.5	12	91	10	0	0	0	1	0	0	2.6	11.03	4.24	5.0	241.0	1.9	1.4	133	0.9	7.8	138.0	96	24	92	98.1	82.0	1	1	0	0	0	1	12.5	20.58	0	1	11.08	11.18	11.08	1	1
89	M	1	72.0	14	75	6	1	0	0	1	0	0	3.1	8.25	2.66	3.4	689.0	2.7	3.1	240	1.0	8.2	134.0	97	18	100	97.9	73.0	1	1	0	0	1	1	15.45	9.33	0	1	11.75	11.17	11.75	1	1
73	M	3	97.8	4	34	7	0	0	0	1	1	0	3.2	12.9	4.03	4.1	847.0	2.0	2.7	202	1.6	8.9	132.0	73	13	97	99.7	78.0	1	1	1	0	1	1	13.35	16.6	0	1	19.64	11.14	19.64	1	1
90	M	1	78.6	3	42	7	0	0	0	1	0	0	3.1	10.2	3.29	4.1	159.0	2.1	1.3	103	1.6	10.6	141.0	71	32	98	98.8	63.0	0	1	0	0	0	0	14.3	12.2	0	1	11.26	11.13	11.26	1	1
52	F	1	65.925	14	63	6	1	0	1	0	0	1	2.5	9.03	3.61	3.7	414.0	2.3	1.8	81	1.7	8.7	151.0	118	30	95	95.6	57.0	1	1	0	0	0	0	16.55	33.47	0	1	10.94	11.12	10.94	1	1
80	F	3	106.1	15	55	6	0	0	0	0	0	1	2.9	14.3	4.93	4.4	7430.0	2.0	2.5	146	1.8	7.3	149.0	78	42	99	98.2	65.0	1	1	1	0	0	1	17.33	16.93	0	0	22.8	11.11	28.0	0	0
86	M	1	79.0	5	35	7	0	0	0	1	0	0	2.2	6.9	3.14	3.6	548.0	2.0	5.5	109	0.6	7.5	146.0	93	28	100	99.0	120.0	1	1	0	1	0	1	24.2	8.45	0	1	11.12	11.09	11.12	1	1
87	F	1	88.0	3	29	9	1	0	0	1	0	1	3.5	13.9	3.97	3.5	320.0	2.2	1.2	118	1.0	8.9	135.0	75	23	96	97.2	79.0	1	1	0	1	1	0	18.45	5.95	0	1	26.59	11.09	26.59	1	1
67	M	1	95.6	4	25	4	0	1	1	0	0	1	3.4	11.55	3.4	3.8	393.0	2.1	1.8	103	1.5	8.6	142.0	85	21	98	99.6	173.0	1	1	0	1	0	1	15.95	14.2	0	0	15.85	11.09	28.0	0	0
81	M	1	87.1	1	39	6	1	0	1	1	0	0	4.1	12.5	3.05	3.7	1378.0	2.3	1.7	142	1.1	8.9	134.0	137	27	89	98.2	88.0	0	1	0	1	1	1	14.2	6.8	0	1	16.9	11.07	28.0	0	0
75	M	1	83.6	9	42	6	1	0	1	1	0	0	1.6	10.58	6.61	3.8	396.0	1.8	3.7	108	0.9	8.1	134.0	112	13	100	100.2	66.0	1	1	0	1	1	1	14.15	12.0	0	0	21.09	11.07	28.0	0	0
56	M	1	94.6	3	40	7	0	0	0	0	0	0	2.5	9.05	3.62	3.2	307.0	2.2	1.4	188	1.8	7.9	149.0	92	27	96	98.6	84.0	1	1	0	0	0	1	15.9	17.5	0	1	10.91	11.05	10.91	1	1
55	M	1	133.7391304	12	78	8	0	1	1	0	0	0	1.9	9.77	5.14	5.6	309.0	1.9	1.5	320	4.9	5.7	117.0	91	33	92	103.0	87.0	1	1	0	0	1	1	14.63	23.87	1	0	33.86	11.03	28.0	0	0
84	F	1	104.0	11	78	11	0	0	0	1	0	0	2.0	8.3	4.15	4.3	388.0	1.5	1.7	80	1.3	8.2	145.0	64	16	100	96.0	81.0	1	1	0	0	1	1	17.8	4.5	1	0	12.08	11.01	12.08	1	1
68	M	1	104.05	3	31	3	0	1	1	0	0	0	2.6	8.9	3.42	4.1	350.0	1.6	2.8	116	0.9	8.2	137.0	80	12	100	97.0	66.0	1	1	0	1	1	1	14.05	8.95	0	0	15.68	11.0	28.0	0	0
82	M	2	95.5	5	40	8	0	0	1	0	1	0	3.8	11.7	3.08	3.8	271.0	1.9	1.4	226	1.1	9.0	144.0	75	22	99	99.0	100.0	1	1	0	0	0	1	13.8	8.0	0	1	10.88	10.99	10.88	1	1
85	M	1	76.95	8	54	11	1	1	0	1	0	0	3.4	9.0	2.65	4.0	275.0	2.4	4.0	89	2.7	9.3	141.0	71	19	98	96.2	64.0	0	1	0	1	1	0	17.2	8.7	0	0	26.15	10.96	28.0	0	0
64	M	1	74.0	3	23	3	1	0	1	1	0	0	3.6	11.95	3.32	4.1	127.0	2.1	1.2	187	1.1	8.7	136.0	88	14	100	97.3	71.0	0	1	0	0	0	1	14.3	5.6	0	0	12.89	10.96	28.0	0	0
77	F	2	83.4	4	35	4	0	1	1	0	0	0	3.2	11.35	3.55	3.2	509.0	1.4	1.2	412	1.0	9.2	137.0	91	18	100	97.8	104.0	1	1	0	0	0	1	14.0	19.4	1	0	11.02	10.96	11.02	1	1
75	M	1	122.85	7	52	5	0	1	0	0	0	0	2.2	9.52	4.33	4.4	1116.0	1.7	1.8	463	3.5	6.4	137.0	118	24	99	100.0	85.0	1	1	0	1	1	1	14.54	12.06	0	0	18.75	10.96	28.0	0	0
79	M	1	117.6	5	48	6	0	0	0	1	0	0	3.1	8.5	2.74	3.7	331.0	2.7	1.3	199	4.4	9.0	131.0	122	18	98	98.0	90.0	1	1	0	0	1	1	17.4	10.2	0	1	17.69	10.95	17.69	1	1
78	F	1	90.0	0	39	6	0	1	1	0	0	0	2.8	9.0	3.21	3.4	345.0	1.8	1.0	148	0.6	8.3	146.0	93	11	98	97.9	110.0	1	1	0	0	0	0	19.9	4.8	1	0	26.77	10.94	26.77	1	1
86	M	3	80.9	6	63	8	1	0	0	1	0	1	2.4	8.0	3.33	3.5	151.0	1.7	1.5	109	1.0	10.1	146.0	98	28	99	98.9	179.0	1	1	0	0	0	0	16.4	14.0	0	1	13.61	10.94	13.61	1	1
71	M	1	124.0	3	29	10	1	1	0	1	1	1	3.0	9.2	3.07	3.4	253.0	2.0	1.1	40	2.5	8.6	141.0	84	17	96	97.9	70.0	1	1	0	1	1	1	14.9	9.6	0	0	21.53	10.92	28.0	0	0
91	F	1	58.8	6	54	5	1	0	0	1	0	0	3.3	11.2	3.39	4.8	328.0	2.7	1.3	125	2.6	8.8	135.0	118	22	94	97.3	64.0	0	1	0	0	1	1	16.5	6.0	0	1	10.9	10.91	10.9	1	1
65	M	1	93.7	9	66	8	0	1	0	1	0	0	3.4	7.27	2.14	3.0	303.0	1.7	1.5	158	11.1	6.4	134.0	35	14	100	96.9	73.0	1	1	1	1	0	1	14.07	11.67	0	0	41.58	10.89	28.0	0	0
75	M	1	132.05	9	49	8	1	1	0	1	0	0	3.2	8.73	2.73	5.1	672.0	2.5	1.8	133	3.0	8.3	140.0	80	13	96	99.7	61.0	1	1	0	1	1	1	18.03	24.73	0	1	10.98	10.89	10.98	1	1
68	F	1	128.15	8	50	3	1	1	0	0	0	0	3.5	11.4	3.26	6.7	208.0	2.3	4.6	275	1.9	10.9	136.0	83	30	95	98.6	69.0	1	1	0	1	0	1	13.55	16.1	0	0	26.96	10.88	28.0	0	0
66	M	2	69.0	13	54	7	0	0	0	1	0	1	2.5	7.1	2.84	5.5	128.0	1.6	1.4	56	4.0	9.2	130.0	93	17	97	99.2	61.0	0	1	0	0	0	0	18.65	14.95	0	1	10.7	10.87	10.7	1	1
79	M	3	67.8	12	62	7	0	0	0	1	0	0	3.4	9.65	2.84	4.7	829.0	1.8	1.2	179	1.2	7.7	140.0	120	23	71	98.6	90.0	1	1	0	0	1	0	13.55	10.58	0	1	14.2	10.85	14.2	1	1
76	F	1	51.8	1	27	4	0	0	0	0	0	0	3.1	11.1	3.58	4.1	116.0	1.6	1.2	112	0.8	9.2	133.0	93	14	96	98.6	85.0	0	1	0	0	0	1	14.0	9.6	0	0	13.96	10.8	28.0	0	0
55	M	1	115.4	10	41	7	0	1	0	1	0	0	2.0	12.5	6.25	5.9	945.0	2.5	1.1	406	1.7	6.5	126.0	68	26	98	97.5	114.0	1	1	0	1	1	1	14.2	25.2	0	0	77.48	10.79	28.0	0	0
58	M	2	69.9	8	30	4	0	0	0	0	0	0	2.2	8.03	3.65	5.5	223.0	1.7	1.1	220	15.7	7.2	127.0	89	13	100	97.9	104.0	1	1	0	0	0	1	16.17	13.23	0	0	48.03	10.79	28.0	0	0
74	M	1	118.0	13	66	5	0	0	1	1	0	1	2.5	14.74	5.9	4.9	807.0	1.7	2.0	70	5.2	6.9	137.0	129	14	96	99.2	54.0	1	1	0	0	0	1	15.58	29.72	0	0	21.8	10.76	28.0	0	0
89	M	1	87.36666667	6	54	8	0	0	1	1	0	0	2.7	9.6	3.56	4.4	330.0	2.1	1.7	146	1.7	7.9	140.0	95	25	100	99.7	111.0	1	1	0	0	0	0	18.03	100.47	0	1	10.77	10.74	10.77	1	1
79	M	1	76.35	15	65	9	0	0	0	1	0	1	2.8	9.94	3.55	5.1	211.0	2.2	1.4	213	1.8	7.4	138.0	118	25	98	97.8	45.0	1	1	0	0	1	1	15.01	11.33	0	1	11.97	10.72	11.97	1	1
91	F	3	55.5	3	62	7	1	0	1	1	0	0	2.6	11.0	4.23	5.1	1689.0	2.3	1.5	158	1.0	9.4	141.0	60	13	94	100.0	126.0	1	1	1	0	0	1	15.3	28.3	0	1	10.57	10.66	10.57	1	1
84	F	3	51.4	9	39	9	1	1	0	0	0	0	3.1	8.1	2.61	4.6	235.0	1.9	4.4	60	2.2	8.1	137.0	53	24	98	97.1	55.0	1	1	0	1	0	0	22.03	8.0	0	0	15.85	10.65	28.0	0	0
69	M	1	79.0	7	40	10	0	1	0	1	0	1	2.3	8.45	3.67	4.8	235.0	2.1	1.2	131	5.8	7.6	131.0	83	20	98	97.4	62.0	1	1	0	0	0	1	16.75	2.45	0	1	18.95	10.64	28.0	0	0
89	F	1	47.9	4	49	8	0	0	1	1	0	0	3.2	9.45	2.95	3.8	1924.0	1.2	1.3	128	0.8	7.5	137.0	76	14	100	94.6	68.0	1	1	0	0	1	1	12.95	15.7	1	0	11.21	10.63	11.21	1	1
58	M	1	81.1	12	48	7	0	0	0	0	0	1	2.8	9.9	3.54	4.1	361.0	2.5	1.6	124	1.3	8.9	137.0	87	27	87	98.6	71.0	1	1	0	0	1	1	17.4	13.6	0	0	78.09	10.62	28.0	0	0
73	F	3	91.5	14	72	6	0	1	1	0	0	0	2.5	9.0	3.6	4.0	300.0	2.2	1.6	234	3.8	6.7	141.0	113	28	95	101.3	96.0	1	1	0	0	0	1	15.57	8.7	0	1	10.56	10.61	10.56	1	1
65	M	1	59.4	7	47	6	0	0	1	0	0	0	2.4	6.7	2.79	4.9	167.0	2.0	2.6	180	1.0	7.2	136.0	175	36	98	98.0	66.0	0	1	0	0	1	1	17.78	8.08	1	0	18.23	10.6	19.07	1	1
65	F	1	43.1	10	58	4	0	0	1	1	0	0	3.0	8.85	2.95	4.3	5061.0	2.4	1.5	128	2.3	7.8	155.0	78	18	100	97.5	95.0	0	1	0	0	1	1	17.15	21.3	0	0	10.6	10.6	28.0	0	0
71	F	1	79.1	3	36	6	1	0	0	1	0	0	2.9	6.85	2.36	3.5	206.0	2.2	1.1	95	1.5	8.0	141.0	102	21	95	97.8	83.0	0	1	1	0	0	1	15.45	5.65	0	0	49.03	10.59	28.0	0	0
77	M	1	78.9	8	51	12	1	1	0	1	1	1	3.7	9.79	2.65	5.0	171.0	1.9	1.2	130	3.1	9.1	137.0	81	16	93	99.7	69.0	1	1	0	1	1	1	15.57	12.61	0	1	19.71	10.58	19.71	1	1
83	F	1	60.0	4	49	4	0	0	0	0	0	0	3.0	11.83	3.94	3.9	376.0	1.7	1.3	169	1.2	7.8	137.0	93	22	100	97.5	102.0	1	1	0	0	1	1	13.03	8.5	0	0	22.49	10.58	28.0	0	0
83	M	2	121.3	10	51	8	0	0	0	1	0	1	3.2	10.7	3.34	4.5	309.0	1.6	1.4	123	1.8	8.9	142.0	74	32	93	99.2	83.0	1	1	0	1	1	1	14.85	35.5	0	0	21.25	10.57	28.0	0	0
47	F	1	81.8	1	25	4	0	0	1	0	0	1	3.9	12.2	3.13	3.9	231.0	2.1	1.0	97	0.7	9.2	134.0	125	40	85	98.4	131.0	1	1	0	1	0	0	19.25	11.7	0	0	17.36	10.56	28.0	0	0
67	F	3	78.2	5	51	4	0	0	0	0	0	0	2.1	10.08	4.8	5.1	200.0	2.1	1.6	202	3.0	6.8	142.0	83	18	94	98.2	137.0	0	1	1	0	0	0	13.8	19.28	0	0	15.16	10.55	28.0	0	0
75	M	1	169.9333333	8	41	9	0	1	0	0	0	1	3.4	10.65	3.13	4.5	197.0	1.9	3.8	149	1.0	7.5	140.0	111	23	90	98.4	79.0	1	1	0	0	0	0	18.7	24.85	0	1	10.61	10.52	10.61	1	1
67	M	1	89.6	9	51	4	0	0	0	0	0	0	2.6	9.37	3.6	4.0	3710.0	1.9	1.5	204	1.0	7.9	129.0	121	30	95	98.8	92.0	1	1	0	0	1	1	15.03	26.3	1	0	13.45	10.49	13.45	1	1
87	M	1	86.1	1	26	5	0	0	1	0	0	0	4.4	14.0	3.18	3.9	247.0	2.0	1.2	96	0.8	9.4	145.0	79	14	92	97.6	76.0	1	1	0	0	0	1	13.9	7.2	0	0	11.56	10.49	28.0	0	0
57	M	3	54.0	5	22	8	0	0	1	0	0	1	2.4	9.4	3.92	3.4	250.0	1.5	1.0	98	0.5	7.7	130.0	119	19	100	100.1	77.0	1	1	0	0	1	1	13.8	5.95	0	0	35.33	10.48	28.0	0	0
69	M	1	56.6	3	33	6	0	0	0	0	0	0	3.0	9.7	3.23	4.7	214.0	2.0	1.2	156	0.9	8.6	144.0	73	16	99	99.0	75.0	1	1	0	0	0	1	13.25	17.5	0	0	17.52	10.47	28.0	0	0
66	M	1	115.0	10	64	5	0	1	0	0	0	0	2.9	15.0	5.17	4.0	354.0	1.9	1.6	198	1.0	8.3	142.0	94	36	92	98.6	98.0	1	1	0	0	0	1	13.1	9.8	0	0	23.96	10.47	28.0	0	0
85	F	1	65.7	11	60	5	1	0	1	1	0	0	3.8	9.7	2.55	3.7	325.0	2.5	1.6	75	0.7	8.6	134.0	66	16	100	97.4	77.0	0	1	0	1	1	1	15.23	14.15	0	0	23.29	10.45	28.0	0	0
79	M	3	76.7	3	31	10	0	1	0	1	0	0	2.0	15.65	7.83	4.1	279.0	1.7	1.1	166	1.3	7.4	139.0	88	21	100	98.6	57.0	1	1	0	0	0	1	14.95	12.75	0	1	9.31	10.42	10.27	1	1
70	F	1	51.1	1	35	4	0	0	1	0	0	0	3.7	10.25	2.77	3.7	289.0	2.1	1.2	129	0.4	8.8	135.0	98	24	98	98.6	101.0	1	1	0	0	0	1	12.1	10.0	0	0	23.88	10.42	28.0	0	0
59	M	1	58.6	10	42	5	1	0	0	1	0	0	3.2	9.73	3.04	3.7	473.0	1.9	1.1	133	3.1	7.9	142.0	80	23	96	97.7	33.0	0	1	0	0	1	0	15.3	4.73	0	1	10.21	10.41	10.21	1	1
74	M	1	90.7	1	30	4	0	0	1	0	0	0	3.5	12.6	3.6	4.0	200.0	2.3	1.5	89	0.8	8.5	140.0	60	12	98	97.7	94.0	1	1	0	0	0	1	13.5	5.55	0	0	11.56	10.41	28.0	0	0
87	F	2	90.1	12	68	10	1	1	0	0	0	0	1.6	7.7	4.81	5.3	522.0	2.4	1.4	214	3.0	8.4	141.0	66	21	92	97.3	80.0	1	1	0	0	0	1	20.4	21.25	0	1	39.58	10.41	28.0	0	1
77	F	2	78.8	3	40	7	0	0	0	1	0	1	3.7	11.45	3.09	3.8	215.0	2.0	1.5	135	1.9	9.9	136.0	100	16	92	101.4	67.0	0	1	1	0	0	1	15.3	13.15	0	0	45.72	10.4	28.0	0	0
68	F	1	80.5	8	43	9	1	1	0	1	0	1	2.9	7.93	2.73	5.5	192.0	2.3	2.0	73	4.3	8.8	141.0	135	29	95	97.8	70.0	1	1	0	0	1	1	17.08	13.25	0	0	20.52	10.38	28.0	0	0
81	M	1	86.0	4	39	12	0	1	0	1	1	0	2.6	7.2	2.77	3.9	233.0	1.9	1.4	155	1.1	7.9	143.0	130	26	93	97.8	125.0	1	1	0	0	0	1	19.5	5.0	0	1	10.35	10.36	10.35	1	1
62	M	3	120.1	4	30	5	0	0	0	1	0	1	3.4	12.3	3.62	3.6	208.0	2.6	1.2	145	0.6	7.8	110.0	66	23	91	97.9	84.0	0	1	0	0	0	0	12.9	17.5	0	1	10.36	10.36	10.36	1	1
86	M	1	84.85	8	52	7	1	0	1	1	0	0	2.7	10.35	3.83	4.7	477.0	2.1	1.5	102	0.7	8.0	138.0	89	12	100	100.1	52.0	1	1	0	1	1	1	13.8	14.83	0	0	27.17	10.33	28.0	0	0
77	M	1	86.5	12	66	9	0	1	0	1	1	0	2.8	11.08	3.96	5.2	562.0	2.4	1.4	77	4.0	7.4	141.0	140	18	88	102.3	82.0	1	1	0	1	1	1	16.98	17.3	0	0	17.46	10.33	28.0	0	0
85	M	3	76.5	7	40	5	0	0	0	1	0	0	3.1	11.5	3.71	4.2	794.0	1.9	2.0	205	2.4	8.0	130.0	75	22	93	97.4	71.0	1	1	0	0	0	1	15.0	13.1	0	1	10.26	10.33	10.26	1	1
65	M	1	97.5	13	68	5	1	1	0	1	1	0	2.6	10.6	4.08	4.7	509.0	2.4	1.5	190	1.0	8.6	134.0	128	26	92	98.1	69.0	1	1	0	0	1	1	14.03	14.23	0	0	26.06	10.32	28.0	0	0
63	M	3	64.8	2	23	4	0	1	1	0	0	0	2.9	11.8	4.07	4.4	205.0	1.7	1.1	179	0.8	9.1	135.0	95	18	96	97.8	84.0	1	1	0	0	0	1	13.6	14.0	0	0	10.99	10.31	28.0	0	0
81	F	1	57.45	2	49	6	0	0	1	0	0	0	2.0	8.83	4.42	4.4	305.0	1.7	1.2	157	0.9	8.0	139.0	67	11	98	96.0	74.0	1	1	0	0	1	1	14.79	9.89	1	0	11.43	10.3	11.43	1	1
55	M	1	123.9	6	31	3	0	0	1	1	0	0	4.1	12.7	3.1	3.6	884.0	2.3	1.3	103	0.8	8.6	141.0	74	22	98	98.3	111.0	0	1	1	0	0	1	13.5	5.85	0	0	21.85	10.28	28.0	0	0
75	M	1	129.4	10	56	5	0	0	0	0	0	0	2.7	9.2	3.41	5.7	442.0	1.8	1.0	147	2.0	7.3	136.0	113	26	92	99.1	68.0	0	1	0	0	1	1	14.1	20.45	1	0	14.69	10.27	14.69	1	1
80	M	1	66.7	7	43	5	0	0	1	0	0	1	3.1	11.37	3.67	4.2	660.0	2.3	1.2	111	0.9	9.8	144.0	44	17	100	97.9	75.0	1	1	1	0	0	1	14.43	9.5	0	0	31.96	10.27	28.0	0	0
80	F	1	69.0	9	53	4	0	0	1	0	0	0	3.0	12.15	4.05	3.9	373.0	1.0	1.2	274	1.0	8.0	137.0	90	28	100	97.5	103.0	1	1	0	1	1	1	14.75	17.2	0	0	62.17	10.27	28.0	0	0
68	F	2	113.4	7	48	8	1	1	0	1	0	0	3.6	7.14	1.98	4.8	192.0	3.6	1.2	135	6.2	9.1	132.0	89	19	100	97.9	68.0	1	1	0	0	0	0	17.5	15.72	0	0	21.67	10.26	28.0	0	0
92	F	1	57.36666667	7	37	9	0	1	0	1	0	0	3.0	12.1	4.03	3.9	293.0	2.1	3.5	91	1.3	8.8	144.0	74	17	93	98.2	82.0	0	1	0	1	0	1	16.8	5.6	0	1	10.21	10.25	28.0	0	0
82	F	1	76.0	9	44	12	1	1	0	1	0	0	2.8	9.9	3.54	4.5	425.0	2.9	2.0	110	1.4	8.3	140.0	88	11	100	98.9	64.0	1	1	0	1	1	1	14.8	10.6	0	0	34.02	10.25	28.0	0	0
84	M	1	110.1	13	57	6	1	0	0	1	0	0	3.1	7.9	2.55	4.3	286.0	2.3	1.9	93	2.2	8.0	138.0	75	24	94	98.1	72.0	1	1	0	0	0	0	19.48	11.13	0	1	10.11	10.23	10.11	1	1
82	F	3	76.96666667	2	25	7	1	0	0	1	0	0	4.4	11.75	2.67	4.8	423.0	2.0	3.2	126	1.2	9.6	141.0	90	13	95	97.6	87.0	1	1	1	0	1	1	14.25	7.9	0	0	17.11	10.22	28.0	0	0
56	M	1	109.0	4	16	2	0	0	1	0	0	0	2.1	9.45	4.5	3.3	339.0	2.1	1.5	118	0.6	7.6	150.0	93	19	100	99.0	114.0	1	1	0	0	0	1	17.2	12.4	0	0	27.88	10.2	28.0	0	0
78	M	3	91.0	8	59	5	0	0	0	0	0	0	2.0	15.4	7.7	5.4	381.0	2.0	1.3	148	1.2	7.5	142.0	123	37	95	97.9	96.0	0	1	0	0	1	0	13.87	12.93	0	1	10.07	10.18	10.07	1	1
36	M	2	171.5	11	52	2	0	0	0	0	0	0	2.8	11.77	4.2	6.1	19780.0	2.1	1.0	94	4.8	6.3	127.0	121	25	92	102.0	90.0	0	1	0	0	0	1	15.87	7.27	0	0	19.54	10.17	28.0	0	0
90	F	2	95.0	9	53	5	0	0	1	1	0	0	2.6	10.53	4.05	3.5	260.0	1.3	1.6	126	0.6	7.4	134.0	82	14	100	92.8	51.0	1	1	0	0	1	1	14.43	3.8	0	1	12.73	10.16	12.73	1	1
92	M	3	63.9	14	79	4	0	0	1	0	0	0	2.6	11.6	4.46	5.3	1045.0	2.3	1.1	166	3.1	7.8	143.0	91	18	93	98.2	64.0	1	1	0	0	0	0	13.9	6.55	0	1	10.19	10.12	10.19	1	1
77	M	1	96.1	9	54	7	1	0	0	1	0	0	1.5	9.2	6.13	4.3	158.0	1.6	1.4	155	2.9	7.9	135.0	144	14	100	98.2	58.0	0	1	0	0	0	1	14.6	20.7	0	0	37.18	10.09	28.0	0	0
81	M	3	130.3	6	43	5	1	0	0	1	0	0	3.1	8.5	2.74	4.1	562.0	2.3	1.5	151	0.7	8.5	149.0	83	12	100	101.6	95.0	0	1	0	0	0	0	15.15	8.85	0	1	9.99	10.09	9.99	1	1
49	M	1	155.0	9	40	1	1	0	0	1	0	0	2.9	10.25	3.53	4.2	766.0	3.1	1.8	316	1.7	8.3	138.0	85	10	100	97.9	71.0	1	1	0	0	0	1	15.77	23.72	0	0	15.91	10.09	28.0	0	0
87	F	1	77.5	12	65	6	0	0	1	1	0	0	2.3	11.0	4.78	3.5	410.0	1.2	1.6	137	2.1	7.3	145.0	110	25	99	96.8	65.0	1	1	0	0	1	1	15.3	35.4	0	1	10.11	10.08	10.11	1	1
70	M	1	109.0	10	54	11	0	0	1	0	0	0	3.3	10.75	3.26	3.9	833.0	2.3	2.5	189	2.2	8.5	138.0	102	17	96	98.8	130.0	1	1	0	0	1	1	16.95	11.5	0	1	12.49	10.06	12.49	1	1
60	M	1	90.0	10	46	4	0	0	0	0	0	0	3.0	7.44	2.48	3.7	322.0	1.6	1.6	113	0.9	7.9	131.0	156	24	95	100.3	77.0	1	1	0	0	1	1	14.76	4.52	0	0	16.09	10.05	28.0	0	0
79	M	1	106.9	9	50	10	0	1	0	1	1	0	3.0	11.53	3.84	5.1	132.0	2.0	1.2	335	1.4	8.0	140.0	95	22	96	98.5	89.0	1	1	0	0	0	1	14.47	10.93	0	1	9.97	10.04	9.97	1	1
90	M	1	54.0	9	43	6	0	0	0	1	0	1	2.3	10.45	4.54	3.5	158.0	1.3	1.2	116	0.5	7.7	142.0	89	13	96	100.3	92.0	1	1	0	0	0	0	15.1	14.5	1	0	10.88	10.02	10.88	1	1
86	F	1	60.2	3	49	7	1	0	0	1	0	0	3.0	14.4	4.8	4.2	401.0	2.0	1.2	113	0.9	9.2	139.0	120	21	94	97.9	124.0	1	1	1	0	1	1	14.9	5.9	0	0	18.79	10.0	28.0	0	0
79	F	1	92.4	7	46	7	0	0	0	1	0	0	2.7	9.55	3.54	3.0	344.0	1.9	1.2	113	4.7	7.6	127.0	92	23	100	98.8	98.0	1	1	0	0	0	1	14.75	13.8	0	0	52.78	9.99	28.0	0	0
60	M	1	95.0	14	57	6	0	1	1	0	0	0	2.9	7.13	2.46	4.2	668.0	2.2	1.5	441	2.3	6.7	133.0	117	31	99	99.8	85.0	1	1	0	0	0	1	16.6	1.37	0	0	37.08	9.98	28.0	0	0
83	M	1	82.5	4	37	7	0	1	0	0	0	0	2.9	12.75	4.4	4.6	279.0	1.9	1.2	146	0.6	8.8	139.0	99	29	100	99.1	68.0	1	1	0	0	0	1	13.45	13.1	0	0	13.04	9.96	28.0	0	0
58	F	1	46.5	3	29	8	0	0	1	0	0	0	2.4	9.9	4.13	3.4	662.0	1.9	1.1	128	0.3	8.4	132.0	85	27	94	97.4	89.0	1	1	0	1	0	1	16.1	16.1	0	0	21.39	9.96	28.0	0	0
86	M	1	76.8	4	55	8	0	1	0	0	0	1	2.7	12.73	4.71	5.5	173.0	1.9	1.6	186	1.5	7.1	139.0	120	26	95	97.5	89.0	1	1	0	0	0	1	12.98	8.33	0	0	20.85	9.95	28.0	0	0
88	F	2	72.5	7	33	11	0	1	1	0	0	0	3.3	12.2	3.7	3.7	165.0	1.8	1.9	151	1.1	9.7	144.0	51	16	100	97.5	115.0	1	1	0	0	0	1	13.3	8.5	0	0	15.15	9.95	28.0	0	0
83	F	1	81.8	1	33	8	0	0	1	0	0	0	3.4	10.5	3.09	3.7	125.0	1.8	1.2	152	0.8	8.5	143.0	67	20	96	98.4	72.0	0	1	0	0	1	1	14.3	11.0	0	0	16.01	9.95	28.0	0	0
64	M	1	89.0	9	23	7	0	0	1	0	0	0	2.2	8.3	3.77	3.8	270.0	1.7	1.4	170	0.6	7.7	136.0	104	33	100	97.6	82.0	0	1	0	0	0	1	21.9	8.63	0	0	15.56	9.94	28.0	0	0
91	M	3	75.0	10	54	10	0	1	0	1	1	0	3.0	12.17	4.06	5.3	389.0	2.1	1.2	243	1.2	8.7	132.0	43	0	95	97.7	92.0	1	1	0	0	0	1	13.77	13.7	0	0	18.97	9.92	28.0	0	0
91	M	3	81.4	8	54	7	0	1	0	1	1	0	2.0	12.3	6.15	4.6	567.0	2.7	1.3	172	1.5	7.5	143.0	90	22	95	98.1	74.0	1	1	0	0	0	1	15.9	19.4	1	0	10.42	9.92	11.13	1	1
74	M	2	103.5	7	47	10	0	1	1	0	0	0	1.0	8.1	8.1	3.4	413.0	1.9	1.7	114	3.7	7.8	146.0	81	18	97	98.2	72.0	1	1	0	0	0	1	15.83	10.57	0	0	64.05	9.92	28.0	0	0
85	M	1	75.0	14	85	8	1	0	0	1	1	0	3.0	12.1	4.03	7.0	487.0	2.2	2.0	186	2.7	7.6	130.0	142	57	69	97.4	70.0	0	1	0	1	1	1	13.83	16.23	0	0	17.11	9.9	28.0	0	0
74	F	3	87.3	5	53	12	0	1	1	0	0	0	2.3	7.35	3.2	4.1	468.0	1.5	1.2	150	0.8	7.3	137.0	92	20	100	99.9	81.0	1	1	0	0	0	0	17.6	18.38	0	1	9.75	9.89	9.75	1	1
52	F	3	60.86666667	4	30	5	0	0	0	1	0	0	3.4	12.53	3.69	4.7	475.0	2.1	1.2	159	0.9	8.5	143.0	97	13	98	98.8	101.0	1	1	1	0	0	1	14.27	15.87	0	0	12.44	9.88	28.0	0	0
75	F	3	82.0	12	52	5	1	1	1	0	0	0	2.9	8.68	2.99	3.3	307.0	2.7	1.9	258	0.9	9.7	142.0	86	15	95	99.5	81.0	1	1	1	0	1	1	13.91	9.49	0	0	18.04	9.88	28.0	0	0
57	F	3	72.65	1	20	5	1	1	0	1	1	0	2.9	7.7	2.66	4.2	268.0	1.6	1.5	127	0.7	8.4	137.0	88	23	97	98.5	69.0	1	1	0	1	1	1	13.9	6.05	0	0	16.99	9.88	28.0	0	0
69	F	1	50.0	1	24	5	0	0	0	0	0	0	2.4	9.45	3.94	3.2	213.0	1.9	1.2	99	0.7	8.3	133.0	97	18	100	97.0	100.0	0	1	0	1	0	1	17.1	9.55	0	0	14.71	9.85	28.0	0	0
82	M	1	103.0	3	37	12	0	1	0	1	1	0	3.5	8.08	2.31	5.0	298.0	1.9	1.1	287	3.9	8.4	133.0	108	19	92	99.0	67.0	1	1	0	0	1	1	13.63	9.6	1	0	28.06	9.85	28.0	0	1
78	M	1	96.7	15	90	10	0	1	0	1	0	1	2.6	8.01	3.08	5.1	217.0	2.6	1.4	83	4.4	8.9	131.0	113	30	95	97.3	68.0	1	1	0	0	1	1	16.34	24.43	0	1	17.63	9.84	28.0	0	0
53	M	1	91.0	6	22	2	0	0	1	1	0	0	2.5	7.57	3.03	3.5	429.0	2.5	1.1	145	1.5	8.1	131.0	93	29	96	97.4	64.0	1	1	0	0	0	1	15.37	13.67	0	0	20.92	9.81	28.0	0	0
59	M	1	71.5	1	33	1	0	0	1	0	0	0	3.2	9.9	3.09	4.4	505.0	1.4	1.2	156	0.7	8.9	141.0	121	23	90	98.9	72.0	1	1	0	0	0	1	16.45	26.05	0	0	63.7	9.77	28.0	0	0
81	F	1	74.5	12	79	6	0	0	0	0	0	0	2.5	11.7	4.68	4.9	2928.0	2.8	2.4	277	1.9	7.2	145.0	114	22	98	98.7	65.0	1	1	0	0	0	1	13.98	11.94	0	1	13.86	9.77	13.86	1	1
75	M	1	70.0	4	46	5	0	1	0	0	0	0	2.1	13.13	6.25	3.5	306.0	1.7	1.3	159	0.7	7.7	147.0	87	16	100	97.7	90.0	1	1	0	1	0	1	14.57	7.93	0	0	17.81	9.76	28.0	0	0
81	F	1	74.5	11	58	7	0	0	0	0	0	0	2.3	13.3	5.78	4.6	351.0	1.5	3.3	116	3.8	8.1	138.0	92	15	92	96.1	88.0	1	1	0	0	1	1	16.9	27.2	0	0	13.58	9.76	28.0	0	0
47	F	1	218.2	5	13	2	0	1	0	0	0	0	3.1	16.2	5.23	4.5	300.0	2.2	4.2	115	0.7	9.9	142.0	107	19	96	95.7	90.0	0	1	0	1	0	1	14.5	12.6	0	0	13.77	9.76	28.0	0	0
75	M	1	97.3	10	58	10	0	0	0	1	1	0	3.2	8.86	2.77	4.7	591.0	2.2	1.2	175	1.8	8.2	130.0	100	29	92	96.5	83.0	1	1	0	0	1	1	13.62	27.04	0	1	9.67	9.75	9.67	1	1
63	M	1	119.1	6	39	9	0	1	0	1	0	0	2.7	8.0	2.96	4.2	288.0	2.0	1.8	191	3.4	6.2	136.0	156	19	97	102.3	74.0	1	1	0	1	1	1	16.6	4.3	0	0	12.43	9.75	28.0	0	0
51	M	3	84.2	9	43	4	0	1	0	1	0	0	3.5	15.95	4.56	6.4	452.0	1.8	1.1	260	1.6	8.5	136.0	99	16	93	97.4	82.0	1	1	0	1	1	1	14.05	15.35	0	0	13.82	9.73	28.0	0	0
76	F	1	60.7	3	32	6	0	0	0	0	0	1	2.8	7.3	2.61	4.6	167.0	2.0	1.4	71	3.0	9.2	141.0	115	18	88	98.4	85.0	1	1	0	0	0	0	16.6	12.8	0	1	9.77	9.73	9.77	1	1
74	M	1	77.9	8	37	7	0	0	0	0	0	1	3.0	9.5	3.17	6.2	105.0	2.8	1.3	73	10.8	8.6	132.0	111	19	97	99.2	110.0	1	1	1	0	0	1	19.7	12.3	0	0	43.85	9.72	28.0	0	0
50	M	1	82.3	11	36	8	0	0	0	1	1	0	2.6	9.83	3.78	6.3	832.0	1.9	1.4	110	15.5	7.4	131.0	78	26	96	98.2	65.0	0	1	0	1	0	1	16.23	3.73	0	1	44.28	9.71	28.0	0	0
81	M	3	68.0	7	67	11	1	0	1	0	1	0	2.5	9.17	3.67	4.9	386.0	2.4	1.3	125	1.7	8.4	140.0	112	17	100	97.9	70.0	1	1	0	0	1	1	18.1	8.57	1	0	20.19	9.7	20.19	1	1
76	F	1	94.8	9	35	8	0	1	0	1	0	0	3.5	10.73	3.07	4.3	202.0	2.1	1.3	85	3.9	8.4	143.0	49	14	97	97.9	87.0	1	1	0	1	0	1	16.73	8.83	0	1	13.55	9.68	28.0	0	0
75	M	3	112.1	4	53	10	0	1	0	1	0	0	3.5	14.5	4.14	4.1	496.0	2.2	1.1	193	1.3	9.3	139.0	112	27	92	96.2	91.0	1	1	0	0	0	1	16.7	10.4	0	0	9.67	9.67	28.0	0	0
89	F	1	84.0	2	49	7	0	0	1	0	0	0	3.3	12.5	3.79	4.0	303.0	1.9	2.8	349	0.8	8.0	137.0	128	29	94	96.9	111.0	1	1	0	1	0	1	13.23	10.3	0	0	15.4	9.65	28.0	0	0
79	F	3	88.0	7	42	5	0	0	1	0	0	0	3.8	7.93	2.09	3.8	289.0	3.2	1.8	151	0.9	8.5	142.0	80	16	97	98.8	89.0	1	1	0	1	1	1	14.25	7.38	0	0	17.53	9.64	28.0	0	0
80	M	3	84.0	13	80	4	0	0	1	0	0	0	2.7	11.93	4.42	4.5	187.0	1.7	1.1	266	0.6	8.0	121.0	73	23	91	98.6	103.0	1	1	0	0	0	1	13.4	9.85	0	0	16.53	9.64	28.0	0	0
77	M	1	75.0	2	51	16	0	1	0	0	0	0	2.7	7.8	2.89	4.0	311.0	1.9	1.2	152	0.6	8.4	135.0	124	22	94	98.7	93.0	1	1	0	0	0	1	19.4	6.0	1	0	9.65	9.6	12.43	1	1
92	F	1	72.4	9	47	14	0	0	0	1	0	0	3.6	11.2	3.11	4.3	267.0	1.9	1.0	93	1.1	9.1	141.0	72	25	99	97.3	122.0	1	1	0	0	0	1	13.0	7.7	0	0	11.68	9.6	28.0	0	0
55	M	1	93.05	14	33	4	0	0	0	0	0	0	3.5	8.6	2.46	4.4	302.0	2.3	1.9	107	1.7	8.0	130.0	102	30	91	100.0	45.0	0	1	0	1	1	1	21.15	11.23	0	0	18.87	9.6	28.0	0	0
76	M	1	58.4	3	36	7	1	0	0	1	0	1	2.4	11.9	4.96	5.0	130.0	2.1	1.9	92	1.3	8.2	138.0	85	24	94	97.5	77.0	0	1	0	0	0	1	14.65	10.5	0	0	12.74	9.6	28.0	0	0
66	F	2	70.0	2	32	11	1	1	0	1	0	0	2.9	10.1	3.48	4.0	207.0	1.6	1.2	149	1.4	8.2	138.0	97	20	95	97.8	117.0	1	1	1	0	0	1	15.5	9.6	0	0	17.5	9.6	28.0	0	0
65	M	3	90.2	10	64	2	0	0	1	0	0	0	2.6	14.6	5.62	4.4	336.0	2.1	1.3	97	0.9	7.8	139.0	124	25	94	101.2	80.0	0	1	0	0	1	1	13.23	8.25	0	1	9.49	9.59	9.49	1	1
92	F	3	73.4	10	56	8	0	0	1	0	0	0	2.3	10.73	4.67	3.9	4045.0	2.0	1.5	94	1.6	6.7	140.0	63	19	97	97.5	48.0	1	1	0	0	1	1	14.27	24.2	1	0	19.43	9.59	19.43	1	1
83	F	1	89.3	6	53	8	0	0	0	1	0	1	2.1	8.4	4.0	3.2	194.0	1.7	1.7	128	0.5	7.6	136.0	77	18	100	98.6	64.0	1	1	1	0	0	1	15.84	23.43	0	0	28.53	9.57	28.0	0	0
56	M	1	87.0	12	67	5	1	0	0	1	1	0	2.4	14.78	6.16	4.3	608.0	1.5	1.5	330	1.6	6.7	136.0	132	13	75	97.9	68.0	1	1	0	0	1	1	13.68	31.7	0	0	14.63	9.56	28.0	0	0
74	M	1	77.6	6	34	6	0	0	1	0	0	0	2.0	9.5	4.75	3.8	208.0	2.1	1.9	98	2.2	9.6	141.0	79	20	99	98.4	78.0	1	1	0	0	0	1	16.9	14.0	1	0	23.28	9.53	23.28	1	1
64	M	1	99.95	1	49	2	0	0	0	0	0	0	1.9	10.9	5.74	3.9	168.0	1.7	1.4	111	0.6	6.7	127.0	105	19	100	97.6	81.0	1	1	1	0	0	1	14.07	14.27	0	0	23.64	9.53	28.0	0	0
78	M	1	66.7	14	52	9	1	1	0	1	0	0	3.1	8.23	2.65	4.7	664.0	2.0	1.6	311	2.3	8.5	135.0	89	15	95	97.9	74.0	1	1	1	0	1	1	14.47	11.17	0	1	12.98	9.52	12.98	1	1
78	M	3	105.2	8	40	9	0	0	0	1	0	0	2.7	7.75	2.87	6.0	284.0	2.8	1.5	128	5.2	8.7	129.0	82	23	90	96.8	103.0	0	1	1	0	1	1	14.3	12.9	0	1	22.91	9.52	22.91	1	1
77	M	3	100.45	5	37	6	1	0	0	0	0	0	3.4	12.7	3.74	4.5	182.0	1.9	1.3	90	1.0	8.3	134.0	78	11	100	97.6	133.0	1	1	0	0	0	1	13.35	6.95	0	1	9.32	9.5	9.32	1	1
68	F	1	72.0	8	64	2	0	0	1	0	0	0	2.1	11.55	5.5	4.1	410.0	1.9	1.3	88	0.5	8.1	136.0	72	35	96	98.2	86.0	1	1	1	0	0	1	12.95	6.9	0	0	24.82	9.49	28.0	0	0
81	M	1	69.65	10	57	11	1	1	0	1	0	0	3.8	12.75	3.36	5.2	449.0	1.7	2.0	148	1.6	8.7	144.0	86	19	98	98.0	77.0	1	1	0	1	1	1	14.85	8.9	0	0	14.6	9.49	28.0	0	0
84	F	1	56.1	7	44	6	0	0	0	0	0	0	2.9	10.7	3.69	3.4	210.0	1.2	1.4	99	0.6	8.3	142.0	65	18	99	98.8	64.0	1	1	1	0	1	1	15.25	13.05	0	0	16.38	9.46	28.0	0	0
64	F	1	61.3	7	42	7	1	0	0	1	0	0	3.3	7.7	2.33	4.8	281.0	2.3	1.1	276	3.8	9.6	134.0	124	18	100	98.0	104.0	1	1	1	0	0	1	18.07	10.2	0	0	13.92	9.46	28.0	0	0
74	F	3	47.4	4	27	12	0	1	0	1	1	0	3.1	9.9	3.19	3.8	278.0	3.1	1.0	217	10.8	9.1	139.0	91	13	96	97.8	88.0	1	1	1	1	0	1	18.2	5.1	0	0	44.23	9.4	28.0	0	0
80	M	3	65.45	12	52	5	0	0	1	0	0	0	2.1	7.4	3.52	5.5	480.0	3.1	1.8	135	1.2	11.5	153.0	97	28	94	99.3	99.0	0	1	0	0	0	0	19.13	14.37	0	1	9.18	9.38	9.18	1	1
72	M	3	81.3	8	46	9	0	0	0	1	0	0	3.3	15.65	4.74	4.1	216.0	2.0	2.2	92	1.0	8.6	140.0	61	19	99	97.9	83.0	0	1	0	0	0	1	15.15	10.9	0	0	12.22	9.34	28.0	0	0
72	M	1	112.5	6	42	8	1	0	1	1	0	0	3.2	10.1	3.16	3.6	543.0	3.2	1.6	109	1.5	8.7	139.0	97	14	100	96.8	57.0	1	0	0	0	1	1	15.57	14.47	0	1	11.17	9.34	11.17	1	1
64	M	3	74.0	2	42	7	0	0	1	1	0	0	2.9	10.35	3.57	4.8	202.0	2.2	1.3	164	1.1	8.4	141.0	94	17	100	98.1	76.0	0	1	0	1	0	1	14.35	16.85	0	0	15.92	9.34	28.0	0	0
97	F	1	43.1	7	49	10	0	0	0	0	0	0	2.1	9.4	4.48	4.8	133.0	1.6	1.1	89	0.4	8.1	145.0	86	15	98	100.8	68.0	1	1	1	0	0	1	15.2	14.5	0	0	23.17	9.31	28.0	0	0
82	F	2	59.6	11	58	7	1	1	0	1	0	0	3.7	10.55	2.85	4.7	376.0	3.2	2.0	118	0.9	8.5	139.0	89	13	100	98.4	62.0	1	1	0	1	1	0	15.55	12.6	0	0	13.42	9.31	28.0	0	0
67	M	3	94.8	17	87	8	0	1	0	1	0	1	2.7	7.98	2.96	5.6	10545.0	2.0	6.5	126	2.2	7.8	140.0	101	22	100	97.6	81.0	1	1	0	1	0	1	18.4	36.05	0	0	18.52	9.29	28.0	0	0
92	M	1	70.0	5	54	8	1	0	0	1	1	0	2.9	8.68	2.99	4.4	171.0	2.8	1.1	205	11.4	8.5	139.0	113	18	88	98.5	59.0	0	1	0	1	1	1	14.83	16.35	1	0	11.4	9.26	11.4	1	1
69	M	3	63.5	5	44	3	0	0	1	1	0	0	2.6	13.55	5.21	3.1	328.0	2.3	1.2	106	0.7	6.9	135.0	94	26	98	99.2	69.0	0	1	0	0	0	1	12.6	18.65	0	1	9.14	9.25	9.14	1	1
53	M	1	96.65	6	37	3	0	0	1	1	0	1	3.7	9.27	2.51	4.5	212.0	1.7	2.7	251	1.2	8.7	136.0	71	27	95	98.5	78.0	1	1	0	0	0	1	13.9	14.87	0	0	18.53	9.23	28.0	0	0
65	M	3	94.75	2	30	4	0	0	1	0	0	0	2.6	13.65	5.25	3.7	298.0	2.3	1.1	141	0.8	8.5	138.0	93	25	96	99.1	115.0	1	1	0	1	1	1	16.15	13.3	0	0	21.55	9.21	28.0	0	0
68	M	3	72.5	7	40	11	0	1	0	1	0	1	2.5	10.7	4.28	5.5	149.0	2.3	1.1	252	5.3	8.3	136.0	93	20	89	97.6	35.0	1	1	0	1	0	0	17.7	11.88	0	1	25.57	9.21	25.57	1	1
65	F	3	56.7	4	33	6	1	0	0	1	0	0	3.6	11.65	3.24	3.7	4240.0	2.1	2.8	149	1.2	7.9	135.0	98	24	96	98.5	119.0	0	0	0	0	0	0	18.7	11.05	0	0	9.2	9.21	28.0	0	0
91	M	1	94.1	11	68	8	0	1	0	1	0	0	2.4	10.0	4.17	3.4	222.0	1.9	1.7	250	1.3	7.4	158.0	79	18	97	97.1	102.0	1	1	0	0	0	1	14.75	17.7	0	0	20.15	9.2	28.0	0	0
63	F	1	69.5	8	31	4	1	0	1	0	0	0	3.5	9.37	2.68	4.7	558.0	2.4	1.4	169	1.2	9.5	140.0	88	8	93	96.9	57.0	1	1	0	0	1	1	14.43	8.37	0	0	21.8	9.19	28.0	0	0
78	F	1	64.45	12	51	10	0	1	0	1	0	1	3.0	13.67	4.56	5.0	509.0	2.1	1.6	355	1.2	8.4	138.0	59	16	100	97.9	70.0	1	1	0	0	0	1	16.7	17.17	0	1	9.26	9.19	9.26	1	1
84	M	1	105.0	5	33	10	0	1	0	1	0	0	3.3	11.9	3.61	4.0	488.0	2.3	1.1	87	1.0	8.8	139.0	90	25	99	99.5	99.0	1	1	0	0	0	1	15.0	6.8	0	0	24.87	9.19	28.0	0	0
66	M	3	138.3	5	43	5	0	0	0	1	0	0	2.7	13.4	4.96	3.7	195.0	2.0	1.2	101	1.2	8.8	147.0	125	22	91	98.7	91.0	0	1	0	1	0	1	15.75	9.5	0	0	21.93	9.19	28.0	0	0
87	M	1	59.1	7	40	9	0	1	1	0	1	0	2.6	10.7	4.12	4.6	292.0	2.1	1.1	135	0.7	8.5	138.0	74	32	99	98.3	91.0	1	1	0	0	0	1	12.8	11.1	0	0	60.9	9.18	28.0	0	0
77	F	2	65.0	8	44	5	0	0	1	0	0	1	3.5	10.9	3.11	4.0	176.0	2.2	1.4	148	1.1	9.8	136.0	38	10	98	98.1	46.0	0	1	1	0	0	1	17.7	15.2	0	1	12.36	9.17	12.36	1	1
61	F	3	66.7	14	86	9	0	1	0	0	0	0	2.6	10.78	4.15	5.7	283.0	2.4	1.4	265	2.6	10.4	134.0	100	16	94	97.7	77.0	1	1	0	0	1	1	13.52	7.58	0	1	8.92	9.17	8.91	1	1
51	M	2	124.0	12	74	1	0	0	1	0	0	0	3.0	12.3	4.1	3.9	516.0	2.3	1.2	164	7.4	8.3	142.0	78	19	98	97.9	60.0	0	0	0	0	0	0	13.1	10.9	0	0	13.01	9.16	28.0	0	0
85	M	1	84.0	7	42	7	0	0	1	0	0	0	2.4	13.05	5.44	4.0	177.0	1.5	1.3	127	0.6	7.8	141.0	48	10	100	100.5	59.0	1	1	0	0	1	1	14.55	12.95	0	0	24.2	9.16	28.0	0	0
56	F	1	55.8	12	49	5	1	0	0	1	0	0	2.8	8.74	3.12	5.9	687.0	5.2	2.0	106	6.0	9.1	136.0	71	10	100	97.5	89.0	1	1	0	1	0	1	16.62	17.84	0	0	39.98	9.16	28.0	0	0
72	F	1	128.7	8	60	10	0	1	0	1	1	0	3.6	8.6	2.39	5.2	240.0	2.4	1.2	127	3.9	8.9	140.0	78	19	100	96.8	56.0	1	1	0	0	0	0	21.8	9.6	0	0	17.0	9.16	28.0	0	0
60	F	2	65.5	1	35	3	0	1	0	1	0	0	3.1	7.35	2.37	4.3	303.0	2.2	1.3	227	0.5	8.1	150.0	120	24	100	99.6	64.0	1	1	1	0	0	1	16.7	10.8	0	0	9.23	9.13	28.0	0	0
66	F	3	134.9	13	57	3	0	1	1	0	0	0	3.3	11.3	3.42	5.0	11640.0	1.3	2.6	244	2.8	7.1	140.0	67	14	91	98.7	93.0	1	1	0	0	1	1	17.8	17.2	0	0	56.99	9.12	28.0	0	0
64	M	1	84.0	10	45	5	0	1	0	1	0	0	1.9	8.1	4.26	3.9	860.0	2.4	2.3	138	1.4	8.3	138.0	46	9	100	97.7	76.0	1	1	1	0	0	1	14.62	18.2	0	0	29.17	9.12	28.0	0	0
60	M	1	108.1	9	40	6	0	0	0	1	0	0	3.2	11.22	3.51	4.6	270.0	2.5	1.6	292	0.9	8.4	145.0	92	22	96	99.5	56.0	1	1	0	0	1	1	15.6	8.98	0	0	22.59	9.1	28.0	0	0
84	F	1	63.0	8	58	8	0	0	0	1	0	1	3.2	7.25	2.27	3.8	306.0	1.6	1.3	116	0.6	8.4	135.0	106	27	95	100.1	69.0	1	1	1	0	0	1	21.0	24.55	0	0	24.85	9.08	28.0	0	0
88	F	1	41.9	9	35	11	1	1	0	1	0	1	2.9	7.0	2.41	4.1	471.0	1.9	2.1	111	1.3	7.6	133.0	90	31	100	99.2	81.0	1	1	0	0	0	0	16.83	8.13	0	1	9.09	9.08	9.09	1	1
78	M	2	86.3	12	51	8	0	1	0	1	0	0	3.0	10.6	3.53	4.0	200.0	2.1	4.0	110	4.5	8.8	126.0	88	16	100	98.2	131.0	1	1	0	1	0	1	17.2	22.4	0	0	12.95	9.07	28.0	0	0
71	M	1	90.55	4	36	7	0	1	0	0	0	0	2.7	11.3	4.19	4.8	223.0	2.3	1.2	135	3.2	9.0	144.0	72	16	100	97.0	126.0	0	1	0	0	0	1	14.6	11.9	0	0	15.08	9.05	28.0	0	0
69	F	1	126.55	7	31	5	1	1	0	1	1	0	2.7	7.35	2.72	3.9	274.0	1.7	1.4	194	2.1	7.8	139.0	58	18	91	98.9	133.0	1	1	0	0	0	1	15.9	12.75	0	1	8.97	9.04	8.97	1	1
57	F	1	91.7	4	24	8	0	1	0	1	0	0	3.5	11.35	3.24	4.8	281.0	2.3	1.2	330	3.4	9.1	131.0	74	14	91	98.4	77.0	1	1	0	1	1	0	15.9	8.6	0	0	36.27	9.02	28.0	0	0
57	M	1	91.65	9	36	2	1	0	0	1	0	0	3.8	10.66	2.81	4.0	431.0	2.3	1.9	124	0.9	8.0	140.0	95	10	100	99.1	84.0	1	1	0	1	1	0	13.07	18.07	0	0	12.71	9.02	28.0	0	0
74	M	1	123.6	8	53	7	0	0	0	1	0	1	2.6	7.37	2.83	4.2	224.0	1.6	1.7	149	1.4	8.2	141.0	105	19	98	98.6	84.0	1	1	0	0	1	1	18.07	5.12	0	1	37.87	9.02	28.0	0	0
68	F	1	89.0	9	45	7	0	1	0	1	0	1	3.1	9.12	2.94	4.2	212.0	2.1	1.4	212	1.8	8.6	138.0	90	21	100	96.3	73.0	1	1	0	0	1	1	17.58	16.57	0	1	13.1	9.01	13.1	1	1
66	F	1	74.33333333	5	53	10	0	0	1	0	0	1	2.8	10.65	3.8	4.1	201.0	2.2	1.5	104	0.9	8.9	140.0	96	20	100	97.9	71.0	1	1	0	0	1	1	18.3	23.45	0	0	17.48	8.99	28.0	0	0
62	M	1	101.0	8	41	6	1	1	1	1	0	0	3.5	12.57	3.59	5.1	455.0	2.2	2.7	492	1.8	8.7	127.0	143	18	91	97.6	61.0	1	1	0	0	0	0	13.77	18.23	0	1	8.62	8.98	8.62	1	1
83	F	3	58.3	5	44	8	0	0	0	1	0	0	3.4	12.4	3.65	4.4	365.0	2.0	1.1	132	0.9	8.1	140.0	74	17	100	100.5	94.0	1	1	0	0	0	1	13.7	11.0	0	0	8.97	8.96	28.0	0	0
60	M	1	70.9	6	36	7	0	0	1	0	0	0	3.4	12.9	3.79	4.6	1129.0	1.6	1.0	125	1.1	8.7	136.0	128	21	93	98.6	67.0	0	1	0	0	1	1	13.25	15.45	0	1	8.97	8.96	8.97	1	1
85	M	3	46.0	8	61	11	0	0	0	0	0	1	3.9	7.77	1.99	4.2	254.0	2.1	1.1	102	1.1	8.1	148.0	105	18	100	97.6	76.0	1	1	0	0	1	1	20.03	11.8	0	0	10.04	8.96	28.0	0	0
89	F	1	61.6	6	44	8	1	0	0	1	0	1	2.4	9.38	3.91	4.2	395.0	1.8	1.2	130	0.7	8.1	140.0	116	24	100	95.9	78.0	1	1	0	0	0	1	18.93	11.98	0	1	10.84	8.95	10.84	1	1
71	F	3	75.0	11	57	5	0	1	1	0	0	0	2.7	13.62	5.04	3.8	793.0	1.5	1.3	229	0.7	6.7	141.0	105	19	95	98.7	99.0	1	1	0	0	0	1	14.62	13.14	0	0	21.76	8.94	28.0	0	0
76	F	1	80.9	6	67	5	1	0	1	0	0	0	2.9	8.7	3.0	4.4	402.0	2.1	1.1	81	0.7	7.9	145.0	76	17	100	101.0	94.0	0	1	0	0	0	1	20.65	7.2	0	0	8.93	8.93	28.0	0	0
67	F	3	102.0	2	32	5	0	0	0	0	0	0	3.3	11.2	3.39	4.1	296.0	1.5	1.2	143	0.8	9.7	142.0	107	15	100	98.5	119.0	1	1	1	0	0	1	13.7	14.2	0	0	25.96	8.93	28.0	0	0
80	F	1	148.3	9	52	10	1	0	1	0	1	0	1.8	8.97	4.98	5.3	515.0	1.7	2.5	97	1.3	7.7	138.0	99	16	96	97.6	73.0	0	1	0	0	0	1	18.26	65.63	1	0	10.15	8.92	11.38	1	1
69	F	1	57.4	13	83	6	0	0	0	1	0	0	2.6	11.7	4.5	4.2	335.0	1.7	1.8	208	1.0	6.7	139.0	142	24	94	97.4	98.0	1	1	0	1	1	1	16.23	20.03	0	0	23.77	8.9	28.0	0	0
71	F	3	70.0	1	33	4	1	0	1	0	0	0	3.8	13.9	3.66	4.1	187.0	2.0	2.4	109	0.5	8.7	133.0	113	42	89	98.5	93.0	0	1	0	0	0	1	13.85	12.5	0	1	9.58	8.9	9.58	1	1
80	M	1	91.3	6	37	7	0	0	0	1	0	0	1.9	7.5	3.95	4.2	165.0	2.5	1.6	140	7.8	8.3	134.0	69	13	99	98.1	58.0	0	1	0	1	0	1	17.93	8.53	0	1	33.12	8.89	28.0	0	0
71	F	3	135.0	7	66	12	1	0	0	1	0	1	3.0	10.57	3.52	4.3	793.0	2.1	1.5	118	0.8	9.3	149.0	153	25	97	98.0	64.0	1	1	0	0	1	1	17.07	14.37	0	1	10.6	8.89	10.6	1	1
79	M	1	55.05	7	54	4	0	0	0	0	0	0	2.1	13.2	6.29	3.3	343.0	1.9	1.7	149	0.9	8.2	131.0	100	24	95	98.8	75.0	1	1	0	0	0	1	16.03	39.93	0	0	20.94	8.88	28.0	0	0
48	M	1	118.0	8	46	2	0	0	1	0	0	1	2.8	13.37	4.78	5.6	489.0	1.6	1.2	134	1.6	8.0	135.0	108	20	95	99.5	98.0	0	1	0	0	0	1	16.9	23.43	0	0	11.13	8.87	28.0	0	0
73	F	1	86.46	11	69	11	0	1	1	0	1	1	1.7	10.47	6.16	4.9	405.0	1.8	1.3	305	4.7	7.4	134.0	167	28	97	96.6	63.0	1	1	1	0	0	1	14.87	51.97	0	0	45.32	8.86	28.0	0	0
60	M	1	64.3	4	24	6	0	0	1	0	0	0	3.7	12.0	3.24	4.5	239.0	2.0	1.2	126	0.9	8.9	142.0	70	21	98	98.7	115.0	1	1	0	0	0	1	13.2	12.0	0	0	18.85	8.85	28.0	0	0
41	F	3	70.1	7	32	0	0	0	0	0	0	0	2.1	7.5	3.57	3.5	2916.0	2.2	1.2	70	0.6	6.3	140.0	123	18	97	102.2	84.0	1	1	0	0	0	1	15.43	4.13	0	1	14.22	8.84	14.22	1	1
74	F	1	73.7	3	41	10	0	1	0	1	1	0	3.7	10.6	2.86	5.4	316.0	2.1	1.0	177	1.5	9.6	139.0	71	76	93	98.4	82.0	1	1	0	1	1	1	14.9	12.0	0	0	14.02	8.83	28.0	0	0
58	F	1	47.6	2	32	5	0	0	0	1	0	0	2.8	9.5	3.39	4.3	169.0	1.4	1.1	124	0.3	8.8	123.0	94	21	95	98.8	85.0	0	1	0	0	0	1	14.4	7.3	0	0	25.67	8.83	28.0	0	0
92	M	3	64.5	3	33	5	1	0	0	1	0	0	3.2	9.68	3.03	3.5	176.0	1.8	1.3	92	0.7	8.2	142.0	111	17	66	98.3	104.0	0	1	0	0	1	1	13.15	9.28	1	0	8.97	8.81	8.97	1	1
60	M	1	150.0	7	47	3	0	0	1	0	0	0	2.4	12.0	5.0	5.4	301.0	1.4	1.4	224	1.0	8.5	140.0	88	20	100	97.7	91.0	1	1	0	0	1	1	15.63	15.8	0	0	10.87	8.81	28.0	0	0
61	M	1	112.0	7	30	7	0	1	0	1	0	0	3.5	10.5	3.0	4.5	440.0	2.0	2.5	126	5.0	8.3	133.0	74	14	97	98.0	88.0	1	1	0	1	0	1	12.9	9.7	0	0	13.84	8.8	28.0	0	0
86	M	1	69.8	1	30	8	1	0	1	1	0	0	4.1	9.75	2.38	4.1	445.0	1.7	1.5	251	1.2	9.4	135.0	74	14	97	96.5	75.0	0	1	0	1	0	1	13.5	7.0	0	0	10.55	8.79	28.0	0	0
85	M	3	108.2	7	33	10	1	1	0	1	0	1	2.7	8.9	3.3	4.6	278.0	2.2	3.0	378	1.7	7.9	141.0	49	14	99	99.2	79.0	1	1	1	0	0	0	16.4	14.37	0	0	24.85	8.79	28.0	0	0
92	F	1	68.7	4	42	8	1	1	1	1	0	0	3.7	8.55	2.31	4.6	205.0	2.1	1.7	189	1.6	8.5	134.0	73	13	67	95.6	63.0	1	1	0	1	0	1	19.95	7.9	0	0	8.8	8.79	28.0	0	0
78	M	3	61.4	12	59	10	0	1	0	0	1	0	2.7	11.13	4.12	3.6	333.0	1.7	3.6	375	2.4	8.5	148.0	113	13	89	100.4	77.0	1	1	1	0	1	0	16.07	11.2	0	0	8.84	8.78	28.0	0	0
53	M	1	108.1	1	15	5	0	1	1	0	0	0	4.2	15.0	3.57	3.8	152.0	1.9	1.1	186	0.5	9.4	137.0	110	19	94	97.4	133.0	1	1	0	1	0	1	12.6	16.7	0	0	10.56	8.78	28.0	0	0
83	M	1	114.8	8	47	5	0	0	0	1	0	0	2.9	11.65	4.02	3.7	270.0	1.8	2.0	148	0.8	8.2	143.0	123	22	88	98.8	99.0	1	1	0	0	0	0	15.15	8.7	0	0	17.77	8.77	28.0	0	0
89	F	1	60.5	2	37	8	1	0	0	1	1	0	3.4	10.1	2.97	4.3	368.0	2.1	1.6	123	1.4	8.7	130.0	81	17	99	97.7	78.0	0	1	1	0	1	1	13.93	6.67	0	0	18.93	8.76	28.0	0	0
54	M	1	99.15	7	37	5	0	1	1	1	1	0	3.9	11.48	2.94	3.9	509.0	2.0	1.2	166	0.6	8.2	136.0	96	13	97	99.8	112.0	1	1	1	0	1	1	13.45	13.83	0	0	14.09	8.74	28.0	0	0
82	F	1	46.3	7	55	5	0	0	1	0	0	0	2.3	11.7	5.09	3.4	258.0	1.6	1.1	118	0.6	7.6	136.0	102	26	100	98.9	62.0	1	1	0	0	1	1	13.8	13.9	0	1	8.42	8.7	8.42	1	1
56	M	1	156.0	2	19	5	0	1	1	0	0	0	3.2	14.2	4.44	4.5	148.0	1.7	1.0	207	0.9	8.8	140.0	57	16	98	98.1	97.0	1	1	1	0	0	1	13.7	13.8	0	0	16.32	8.7	28.0	0	0
91	F	1	45.5	8	58	4	0	0	1	0	0	0	2.5	14.5	5.8	3.7	329.0	1.6	1.7	138	1.6	7.9	132.0	124	28	86	97.1	72.0	0	1	0	0	1	1	16.45	18.45	1	0	9.62	8.68	9.62	1	1
75	F	3	69.4	3	52	8	0	0	0	1	0	0	3.0	11.1	3.7	3.6	517.0	2.3	1.1	191	1.1	8.2	141.0	60	9	100	97.0	116.0	0	1	0	0	0	1	14.67	11.47	0	1	18.54	8.68	28.0	0	0
77	M	1	90.0	4	46	3	0	0	1	0	0	0	3.6	10.3	2.86	3.7	571.0	1.9	1.2	119	1.2	7.8	140.0	41	16	96	98.5	62.0	1	1	0	1	1	1	13.35	6.05	0	0	11.79	8.66	28.0	0	0
87	M	1	99.2	7	46	8	1	1	0	0	0	0	3.0	10.9	3.63	4.0	412.0	2.7	1.1	164	1.9	8.8	138.0	69	18	96	98.4	74.0	1	1	1	0	1	1	13.7	5.4	0	1	23.85	8.66	24.72	1	1
75	F	3	65.0	5	44	5	1	0	0	0	0	1	2.7	10.0	3.7	4.0	458.0	1.4	1.6	167	0.9	8.0	136.0	98	18	98	98.6	71.0	1	1	0	1	1	1	16.2	15.1	0	0	21.56	8.65	28.0	0	0
88	F	1	44.35	4	32	7	1	0	0	1	0	0	4.2	9.98	2.38	3.9	308.0	3.4	2.0	140	0.8	8.9	143.0	80	16	100	97.8	69.0	1	1	0	1	0	1	17.77	7.4	0	1	8.42	8.65	9.22	1	1
50	M	1	110.0	10	48	6	0	1	0	1	0	0	2.5	9.6	3.84	2.9	314.0	1.7	1.6	357	2.0	8.0	138.0	69	19	98	97.9	104.0	1	1	0	1	0	0	14.75	7.2	0	1	13.77	8.64	28.0	0	0
80	F	1	71.1	13	76	6	0	0	1	1	0	1	2.3	10.7	4.65	3.9	378.0	1.3	4.3	152	1.1	6.6	129.0	107	24	93	92.1	64.0	0	1	0	1	0	0	16.6	19.38	0	1	8.68	8.63	8.68	1	1
92	M	1	74.2	8	47	9	0	0	1	1	0	0	2.3	6.8	2.96	3.7	254.0	2.1	1.2	115	1.3	7.6	137.0	86	18	100	99.1	76.0	0	1	0	0	0	1	16.5	5.7	0	0	8.63	8.63	28.0	0	0
65	F	1	72.9	2	38	5	0	1	0	0	0	0	2.4	11.5	4.79	4.6	208.0	1.3	2.8	112	1.1	6.9	139.0	95	23	91	101.0	67.0	0	1	0	1	1	1	15.1	6.8	0	0	33.73	8.62	28.0	0	0
87	F	1	66.9	7	40	8	1	1	1	1	0	0	2.6	12.2	4.69	4.1	241.0	1.7	1.1	184	0.7	7.6	139.0	73	17	100	98.9	63.0	1	1	0	0	1	1	12.5	17.5	0	1	8.64	8.62	8.64	1	1
62	F	3	104.1	11	40	9	0	1	0	1	0	0	3.2	10.4	3.25	3.4	1156.0	1.8	1.6	67	6.8	8.8	135.0	94	20	98	98.3	61.0	1	1	0	0	0	1	17.95	15.5	0	0	12.53	8.61	28.0	0	0
73	F	2	73.43333333	1	26	5	1	1	1	1	0	0	4.0	11.4	2.85	4.4	213.0	1.1	1.1	95	0.7	9.3	128.0	102	17	87	95.8	85.0	1	1	0	1	1	1	14.25	11.95	0	0	10.61	8.61	28.0	0	0
75	M	1	77.1	10	58	7	1	0	0	1	1	0	3.8	8.36	2.2	4.3	568.0	2.0	1.5	118	1.9	7.6	138.0	78	25	100	98.6	49.0	1	1	0	1	1	1	24.88	45.67	0	0	11.82	8.6	28.0	0	0
66	M	3	75.02222222	9	50	8	0	0	0	1	0	0	3.2	7.4	2.31	4.7	792.0	2.8	2.1	104	3.8	9.2	134.0	90	25	100	98.7	95.0	1	1	0	0	0	1	28.15	34.5	1	0	14.51	8.57	14.51	1	1
59	F	1	108.15	7	57	8	1	1	0	0	0	0	2.5	8.07	3.23	5.0	272.0	2.1	2.2	175	2.3	8.3	142.0	85	15	100	97.5	90.0	1	1	0	0	1	1	16.57	8.33	1	0	36.35	8.57	28.0	0	1
61	M	1	73.36	1	23	6	0	1	1	0	0	0	3.6	13.2	3.67	3.5	208.0	2.5	1.1	223	0.6	9.0	134.0	70	18	93	99.4	82.0	1	1	0	0	0	1	12.5	13.7	0	0	45.65	8.57	28.0	0	0
87	M	3	86.5	2	50	5	0	1	1	0	0	0	2.6	8.83	3.4	3.6	185.0	1.4	1.5	167	0.9	8.1	131.0	85	18	100	99.4	47.0	1	0	0	0	0	1	13.33	10.5	0	0	9.69	8.57	28.0	0	0
87	M	1	72.3	2	31	6	1	0	0	1	0	0	3.5	12.5	3.57	4.4	250.0	2.0	1.7	143	0.9	8.6	141.0	76	26	99	97.9	80.0	0	0	1	0	1	1	15.6	8.2	0	0	10.79	8.57	28.0	0	0
74	M	1	95.9	4	26	7	0	0	1	0	0	0	4.2	11.0	2.62	4.5	288.0	1.8	1.2	165	1.1	8.0	141.0	60	21	96	98.0	71.0	1	1	0	0	0	1	13.35	15.7	0	1	8.56	8.56	8.56	1	1
71	M	1	79.5	6	54	7	0	0	0	1	0	0	3.8	12.36	3.25	4.8	328.0	2.3	2.3	112	1.9	8.8	139.0	132	27	99	97.9	94.0	1	1	0	1	0	1	13.28	14.16	0	0	14.83	8.55	28.0	0	0
92	M	1	89.0	5	51	6	0	0	1	0	0	1	2.2	7.33	3.33	5.0	366.0	2.1	1.2	146	1.8	8.1	142.0	75	19	98	98.3	61.0	1	1	0	0	0	1	14.97	11.67	0	0	8.61	8.55	28.0	0	0
76	M	3	114.7	7	40	5	0	0	1	0	1	1	2.5	13.05	5.22	4.1	19980.0	1.9	1.1	155	1.4	8.2	139.0	103	15	92	97.5	93.0	1	1	0	0	0	1	14.6	13.75	0	1	8.56	8.55	8.56	1	1
97	M	1	72.2	4	40	6	0	0	0	1	0	1	2.1	8.6	4.1	3.3	707.0	1.7	1.5	181	0.9	7.7	133.0	115	32	89	98.4	107.0	0	1	0	0	0	1	24.25	21.2	0	0	16.75	8.54	28.0	0	0
92	F	1	69.1	1	33	6	1	0	1	1	0	0	3.3	8.3	2.52	3.6	154.0	2.4	2.4	95	0.6	9.4	142.0	74	13	97	98.4	69.0	0	1	0	1	0	1	13.6	7.3	0	0	13.73	8.51	28.0	0	0
78	M	1	97.2	9	39	8	1	0	0	1	1	0	3.7	10.5	2.84	5.3	346.0	2.1	2.3	126	3.1	8.7	128.0	78	16	96	97.3	35.0	0	1	0	0	0	1	15.9	12.2	0	1	9.57	8.51	9.57	1	1
64	M	1	69.2	12	64	5	0	1	0	1	1	0	3.0	12.0	4.0	4.2	258.0	2.0	1.3	141	1.3	8.3	138.0	107	23	98	98.8	88.0	1	1	0	0	1	1	13.53	15.63	0	0	17.12	8.5	28.0	0	0
60	M	3	120.0	12	43	7	1	0	0	0	0	0	2.6	8.88	3.42	4.7	259.0	2.5	1.6	96	1.8	7.9	142.0	90	18	100	99.3	70.0	1	1	0	1	1	1	14.16	7.1	0	0	11.37	8.48	28.0	0	0
86	M	3	69.0	5	38	5	0	0	1	0	0	1	3.0	11.6	3.87	4.6	297.0	2.4	1.0	135	0.7	8.9	145.0	51	19	100	97.6	85.0	0	1	1	0	0	1	14.2	6.5	0	0	21.32	8.46	28.0	0	0
82	M	1	71.0	2	37	7	0	0	1	0	0	0	2.9	11.6	4.0	4.2	160.0	1.8	1.3	112	0.9	8.9	133.0	78	13	96	99.5	79.0	0	1	0	0	0	1	13.25	10.65	0	0	8.4	8.46	28.0	0	0
48	M	1	80.0	6	35	1	0	0	1	1	0	0	2.5	11.95	4.78	3.3	266.0	1.3	1.2	95	3.5	6.1	138.0	125	23	90	97.3	74.0	0	1	0	0	0	1	14.55	12.0	0	0	12.52	8.46	28.0	0	0
82	M	3	102.5	10	50	10	0	1	0	1	0	1	3.6	7.37	2.05	5.4	272.0	2.0	1.2	174	2.1	8.4	131.0	91	5	100	99.1	62.0	1	1	0	0	0	1	19.67	10.9	0	1	8.38	8.45	8.38	1	1
66	M	1	160.0	6	32	4	0	0	0	1	1	0	3.1	12.1	3.9	3.5	390.0	2.3	1.3	131	1.1	8.1	144.0	91	22	89	98.4	98.0	1	1	0	0	1	0	13.7	13.4	0	1	8.34	8.44	8.34	1	1
64	F	2	79.4	15	71	8	0	1	0	1	0	0	2.0	7.35	3.68	4.9	723.0	2.1	1.3	181	3.3	7.4	127.0	104	33	98	98.5	100.0	1	1	0	1	0	1	17.95	40.9	0	1	114.97	8.44	28.0	0	0
85	M	1	72.8	4	56	7	0	0	1	0	0	0	2.4	8.02	3.34	4.7	275.0	2.0	1.1	150	0.7	7.7	145.0	129	18	99	98.7	42.0	1	1	0	0	1	0	17.14	12.22	0	1	20.61	8.41	20.61	1	1
88	F	1	44.0	11	72	5	1	0	1	0	0	0	4.7	9.76	2.08	4.0	223.0	3.1	2.7	91	0.5	9.0	142.0	91	14	100	97.3	81.0	1	1	0	1	1	1	14.08	7.73	0	0	9.31	8.4	28.0	0	0
79	F	1	106.8	1	31	4	0	0	1	0	0	0	2.0	8.54	4.27	4.1	177.0	1.7	1.2	90	0.5	8.2	139.0	115	24	98	99.1	70.0	0	1	0	0	0	1	14.62	11.82	0	0	16.42	8.38	28.0	0	0
86	M	1	91.0	3	44	9	0	0	0	1	0	1	4.1	9.65	2.35	4.2	171.0	2.3	1.2	124	1.3	8.4	149.0	44	10	95	97.4	110.0	1	1	0	1	0	1	16.4	7.85	0	0	19.71	8.36	28.0	0	0
78	M	1	142.8	11	48	8	0	1	0	0	0	0	3.1	12.3	3.97	4.9	271.0	2.2	1.4	335	4.1	7.7	133.0	105	26	93	97.9	84.0	1	1	0	0	1	0	13.95	14.95	0	1	8.21	8.36	8.21	1	1
79	F	1	88.75	6	40	4	1	0	0	1	0	0	3.4	8.65	2.54	3.7	298.0	2.2	1.9	108	0.9	9.1	142.0	71	15	100	97.7	52.0	1	1	0	1	0	1	15.43	8.1	0	0	13.04	8.35	28.0	0	0
88	M	3	75.55	12	56	6	1	0	0	0	0	0	2.4	9.7	4.04	4.7	244.0	1.9	1.5	128	2.0	6.9	141.0	100	20	97	98.2	56.0	1	1	0	0	1	1	20.2	4.25	0	1	7.3	8.34	8.11	1	1
75	M	1	104.0	15	96	7	0	0	0	1	0	0	3.5	11.67	3.33	4.4	489.0	1.9	1.1	116	1.4	7.8	140.0	86	15	100	98.2	87.0	0	1	1	0	0	1	15.2	18.27	0	0	9.5	8.34	28.0	0	0
92	F	1	60.7	5	44	5	0	0	0	0	0	0	3.0	12.0	4.0	4.7	221.0	1.4	1.2	120	0.7	9.6	136.0	77	20	97	100.5	88.0	0	1	0	0	0	1	15.2	8.7	1	0	33.77	8.34	28.0	0	0
68	M	3	104.25	1	34	5	0	1	1	1	0	1	3.3	11.55	3.5	5.5	234.0	2.1	1.0	170	0.9	9.6	135.0	60	11	100	98.3	79.0	1	1	1	0	0	0	16.88	8.95	0	0	25.37	8.33	28.0	0	0
88	F	1	68.8	5	34	8	0	0	1	1	0	0	3.8	11.05	2.91	3.5	312.0	2.1	2.0	122	1.0	8.3	138.0	57	15	100	95.6	84.0	1	1	0	1	0	1	14.8	7.5	0	0	13.17	8.32	28.0	0	0
82	M	1	64.45	13	85	9	0	0	0	1	1	0	2.3	8.18	3.56	5.0	189.0	2.9	2.1	104	1.7	7.7	137.0	80	16	99	97.9	81.0	1	1	1	1	1	1	15.83	20.63	0	0	25.94	8.32	28.0	0	0
72	F	2	94.91176471	3	33	9	1	1	0	1	0	0	2.7	7.15	2.65	3.6	334.0	2.0	1.4	98	3.9	8.4	135.0	51	14	96	97.4	81.0	1	1	1	1	0	1	21.65	8.55	0	0	23.6	8.31	28.0	0	0
69	M	3	92.6	1	31	4	0	0	0	0	1	0	3.1	14.67	4.73	4.3	680.0	2.0	1.0	129	0.9	8.7	141.0	105	19	100	100.1	109.0	0	1	0	0	0	1	14.1	16.6	0	0	10.12	8.3	28.0	0	0
76	M	2	63.4	7	42	4	0	1	1	0	0	0	3.4	12.05	3.54	3.5	322.0	2.0	1.2	128	1.0	8.7	144.0	102	24	97	98.6	144.0	1	1	1	0	0	1	13.6	6.2	0	0	32.74	8.3	28.0	0	0
71	M	1	89.6	6	43	8	0	1	0	1	0	0	3.5	9.85	2.81	3.9	451.0	2.1	1.2	65	3.5	8.3	135.0	71	25	98	97.3	82.0	1	1	0	0	0	1	14.0	10.0	0	0	11.04	8.28	28.0	0	0
83	F	1	61.1	6	53	10	0	1	1	0	0	1	2.3	9.0	3.91	4.5	169.0	1.8	1.3	127	1.4	8.0	139.0	116	18	99	98.6	84.0	0	1	0	1	1	1	16.5	6.7	0	1	8.31	8.26	8.31	1	1
85	F	1	62.5	8	58	8	0	0	0	1	0	0	2.0	9.83	4.92	4.3	141.0	1.9	4.0	87	2.4	6.1	137.0	78	13	100	96.3	55.0	0	1	0	0	0	1	15.73	22.13	0	0	11.47	8.25	28.0	0	0
77	M	1	90.55	8	48	9	1	1	1	1	0	1	4.4	10.13	2.3	4.5	294.0	2.2	1.9	131	0.5	7.8	139.0	72	16	100	99.0	75.0	1	1	0	1	1	1	14.5	18.7	0	0	16.85	8.25	28.0	0	0
74	F	1	77.2	8	48	6	0	1	1	0	0	1	2.9	10.37	3.58	4.5	342.0	1.8	1.8	98	0.9	7.5	137.0	61	12	96	98.5	76.0	0	1	0	0	1	1	16.23	7.27	0	0	13.35	8.24	28.0	0	0
74	F	1	90.9	6	64	4	0	0	0	1	0	0	4.0	11.57	2.89	4.8	2740.0	2.3	2.5	129	2.3	9.0	141.0	61	20	86	97.6	37.0	0	1	1	0	1	1	13.3	20.08	0	0	20.11	8.24	28.0	0	0
70	F	1	110.8	9	39	6	0	0	0	0	0	0	3.3	10.97	3.32	3.9	313.0	3.1	1.6	159	1.0	8.2	141.0	87	12	98	97.8	110.0	1	1	0	0	1	1	13.6	18.9	0	0	15.99	8.24	28.0	0	0
86	F	3	50.65	5	44	7	1	0	0	1	0	1	2.9	8.18	2.82	5.7	224.0	1.7	1.4	131	0.8	8.5	138.0	59	14	99	97.5	86.0	1	1	0	0	0	1	17.8	10.88	0	0	11.92	8.23	28.0	0	0
61	M	1	80.0	10	51	7	0	0	0	1	0	0	2.9	12.05	4.16	4.8	266.0	2.0	1.2	162	2.1	7.2	136.0	78	26	93	99.5	79.0	1	1	0	0	0	1	15.5	24.55	0	0	10.87	8.22	28.0	0	0
72	F	1	96.5	1	44	5	0	0	0	0	0	1	2.6	11.65	4.48	3.4	128.0	1.3	1.3	276	0.6	8.9	135.0	122	29	100	97.7	65.0	1	1	0	0	0	1	12.95	12.85	0	0	13.05	8.21	28.0	0	0
67	F	1	85.0	9	46	6	0	1	1	0	0	0	3.2	8.5	2.66	4.8	189.0	2.4	1.4	119	2.2	9.9	138.0	89	16	100	99.2	71.0	1	1	0	0	0	1	18.6	4.97	0	1	18.93	8.19	28.0	0	0
92	F	1	82.56666667	3	38	10	0	1	0	1	0	1	3.7	9.95	2.69	5.0	289.0	2.1	1.1	353	1.7	8.9	128.0	94	23	98	100.2	70.0	1	1	0	1	0	1	14.5	14.05	0	0	14.17	8.18	28.0	0	0
62	M	3	80.85	3	31	4	1	1	0	0	1	0	3.1	9.85	3.18	3.4	301.0	1.8	1.2	248	0.9	10.1	142.0	80	13	98	99.0	72.0	1	1	1	0	0	1	27.05	15.6	0	0	40.7	8.14	28.0	0	0
82	M	1	62.1	7	42	8	1	0	0	1	0	1	3.5	8.2	2.34	4.8	379.0	5.6	1.2	144	1.5	8.2	140.0	74	15	99	97.2	68.0	1	1	1	0	0	1	15.58	6.21	0	0	14.65	8.13	28.0	0	0
84	F	1	52.2	15	84	7	1	0	1	1	0	0	3.1	10.73	3.46	4.7	4760.0	2.0	3.2	97	1.5	7.8	125.0	49	22	71	97.5	36.0	0	1	0	1	0	1	13.63	11.3	0	0	20.06	8.12	28.0	0	0
65	F	1	87.6	7	35	7	1	1	0	1	0	0	3.5	8.25	2.36	4.5	283.0	2.4	1.1	109	2.5	9.4	134.0	63	17	100	95.7	64.0	1	1	0	0	0	0	16.5	10.85	0	1	12.05	8.12	28.0	0	0
86	M	1	61.4	2	40	8	1	0	0	1	0	0	3.0	9.85	3.28	4.8	394.0	3.0	1.1	126	1.9	8.8	144.0	76	22	96	98.2	86.0	1	1	1	0	1	1	15.9	16.55	0	0	15.07	8.12	28.0	0	0
62	M	3	96.0	5	45	5	0	1	0	0	0	0	2.0	11.9	5.95	4.3	978.0	2.3	1.4	158	0.9	8.5	157.0	114	17	100	99.8	82.0	1	1	0	0	0	1	13.57	15.43	0	0	13.69	8.11	28.0	0	0
81	F	1	85.4	5	50	11	0	0	0	1	0	1	3.6	8.15	2.26	4.7	336.0	2.1	1.8	114	1.5	7.4	140.0	62	13	95	97.4	51.0	0	1	0	1	0	1	17.1	7.7	1	0	9.53	8.11	9.53	1	1
81	M	1	71.4	6	55	8	0	1	0	1	0	0	4.4	8.7	1.98	4.1	256.0	2.5	4.2	284	2.8	12.6	134.0	100	31	93	97.4	84.0	1	1	0	1	0	0	18.0	16.8	0	0	8.1	8.11	28.0	0	0
59	M	3	103.7	6	59	6	0	1	1	1	0	0	2.4	13.3	5.54	5.6	122.0	1.8	1.5	136	1.0	7.9	135.0	99	20	99	98.3	71.0	1	1	0	0	1	1	14.8	18.83	0	0	19.06	8.1	28.0	0	0
74	F	1	100.8	9	54	11	0	1	0	1	1	1	3.4	10.9	3.21	4.5	666.0	3.7	1.2	343	7.0	9.1	129.0	100	18	97	97.5	70.0	1	1	0	0	1	0	13.7	21.8	0	1	8.13	8.1	8.13	1	1
72	F	1	78.2	11	56	5	0	0	0	1	1	0	3.3	7.9	2.39	2.7	573.0	1.6	1.5	113	0.6	8.5	140.0	101	29	94	98.4	92.0	1	1	0	0	0	1	15.7	19.5	0	1	30.81	8.09	28.0	0	0
70	M	1	98.0	5	32	8	0	1	0	1	0	1	3.0	9.5	3.17	4.7	412.0	2.3	1.6	107	1.4	8.4	137.0	112	16	100	96.6	77.0	1	1	0	1	1	1	13.23	11.15	0	0	17.85	8.07	28.0	0	0
74	M	3	66.0	7	40	9	1	1	0	1	0	0	3.0	7.6	2.53	5.0	243.0	2.2	1.5	140	3.8	8.5	130.0	86	30	100	98.5	64.0	1	1	0	0	0	0	18.6	10.6	0	0	8.06	8.06	28.0	0	0
81	F	1	80.75	3	34	5	1	0	1	0	0	0	3.3	10.6	3.21	4.1	240.0	1.8	1.0	144	0.9	8.8	139.0	92	15	97	98.3	86.0	1	1	0	0	1	1	14.7	10.8	0	0	12.1	8.06	28.0	0	0
75	M	1	116.5	7	50	10	1	1	0	1	0	1	3.2	8.17	2.55	4.1	387.0	2.7	3.4	143	2.3	8.4	135.0	81	14	93	98.6	70.0	1	1	0	1	0	1	16.63	8.07	0	1	25.8	8.05	28.0	0	0
92	M	2	62.6	3	44	12	0	0	0	0	0	0	2.9	10.3	3.55	4.9	349.0	1.9	6.6	145	0.9	8.8	141.0	78	13	92	98.6	73.0	0	1	0	1	0	1	14.7	3.9	0	1	8.09	8.05	8.09	1	1
92	M	1	75.45	5	37	14	1	1	0	1	0	1	3.1	6.85	2.21	3.2	312.0	2.7	1.3	140	2.0	8.8	135.0	58	16	100	98.0	43.0	1	1	0	0	0	1	20.78	9.53	0	1	11.02	8.04	11.02	1	1
91	F	1	69.5	5	46	5	0	0	1	1	0	0	3.8	10.7	2.82	6.1	687.0	1.9	1.5	200	0.9	8.6	142.0	112	30	98	96.3	80.0	1	1	0	1	0	1	14.17	10.87	0	0	9.97	8.04	28.0	0	0
75	M	2	113.0	9	33	9	1	1	0	1	1	0	4.0	8.78	2.2	3.8	396.0	3.1	1.5	169	1.1	8.6	134.0	85	13	100	98.5	97.0	1	1	0	1	0	1	14.37	12.6	0	0	16.21	8.04	28.0	0	0
74	M	1	106.05	9	58	6	0	0	0	0	0	0	3.0	11.27	3.76	5.8	532.0	1.4	1.8	174	1.8	8.1	141.0	71	16	100	98.4	61.0	1	1	0	1	1	1	15.23	18.92	0	1	17.32	8.02	28.0	0	0
83	M	1	88.6	4	43	10	0	1	0	1	0	0	3.2	10.7	3.34	4.4	151.0	2.1	1.4	121	1.0	8.4	142.0	63	23	98	97.4	84.0	1	1	0	0	0	1	19.6	8.7	0	0	13.69	8.02	28.0	0	0
57	F	1	94.25	4	42	3	0	0	0	1	0	1	3.9	9.93	2.55	5.0	324.0	2.2	1.5	121	0.9	9.5	138.0	80	14	100	98.8	61.0	1	1	0	0	1	1	13.03	13.18	0	0	11.28	8.01	28.0	0	0
71	F	1	70.85	9	46	11	1	1	0	1	0	1	4.2	6.75	1.61	5.1	251.0	2.3	1.4	261	3.2	8.5	129.0	101	28	98	97.9	62.0	1	1	0	0	0	0	23.5	12.65	0	0	7.79	8.01	28.0	0	0
73	M	1	95.4	13	50	4	0	1	0	0	0	0	2.8	10.53	3.76	3.3	710.0	1.4	1.5	262	1.1	10.1	143.0	90	23	100	97.6	68.0	1	1	0	1	1	1	14.85	9.75	0	0	19.16	8.0	28.0	0	0
60	M	1	116.0	7	41	5	0	1	1	0	0	0	2.7	12.1	4.48	4.6	327.0	2.4	1.3	131	2.0	8.3	141.0	97	20	98	100.1	93.0	1	1	1	0	1	1	13.85	7.7	0	0	38.04	8.0	28.0	0	0
73	M	3	82.4	5	25	8	0	1	0	0	0	0	3.2	11.15	3.48	3.8	180.0	1.4	1.4	187	1.2	7.7	131.0	67	18	97	98.2	87.0	1	1	0	0	1	1	12.95	8.25	0	0	14.91	7.96	28.0	0	0
88	M	1	81.0	1	33	6	0	0	0	0	1	0	3.5	12.45	3.56	3.9	251.0	2.2	1.0	143	0.8	8.6	139.0	82	18	97	97.8	99.0	0	1	0	0	1	1	13.85	9.05	0	0	11.84	7.95	28.0	0	0
82	M	1	80.3	8	39	9	0	0	0	0	0	0	3.3	13.75	4.17	3.8	250.0	1.7	2.2	112	1.0	7.8	138.0	59	10	100	95.7	81.0	0	1	0	1	1	1	14.75	7.6	0	0	18.95	7.95	28.0	0	0
81	M	1	80.0	3	43	7	0	1	1	1	0	0	3.1	9.4	3.03	4.5	244.0	1.9	1.7	287	1.2	8.2	140.0	61	16	100	97.6	52.0	1	1	0	0	0	1	13.5	10.1	0	1	7.84	7.94	7.84	1	1
70	M	3	88.0	10	48	4	0	0	1	0	0	0	2.7	7.58	2.81	5.3	394.0	1.9	1.2	334	7.5	10.3	130.0	68	24	100	98.6	100.0	1	1	0	0	1	1	14.2	19.68	0	1	12.15	7.94	12.15	1	1
86	F	1	67.46666667	9	62	5	0	0	1	0	0	0	2.3	8.42	3.66	4.3	355.0	1.5	1.1	173	1.2	7.5	137.0	75	18	100	95.9	75.0	1	1	0	0	0	1	14.9	11.64	0	1	7.92	7.94	7.92	1	1
78	M	1	139.4	3	30	7	0	0	0	1	0	0	3.8	10.5	2.76	4.1	199.0	2.0	1.3	121	1.0	8.7	140.0	69	23	95	98.5	122.0	1	1	0	0	0	1	13.8	11.8	0	0	8.94	7.93	28.0	0	0
86	M	1	121.5333333	7	52	6	0	0	0	1	0	0	3.0	8.35	2.78	4.3	871.0	1.5	2.1	258	0.7	7.7	141.0	63	22	100	95.3	53.0	1	1	1	0	0	1	15.2	16.55	0	0	21.04	7.93	28.0	0	0
93	F	1	47.7	10	50	4	0	0	0	0	0	0	2.7	11.0	4.07	4.5	141.0	2.3	1.3	146	0.5	6.8	136.0	127	16	60	96.3	74.0	1	1	0	0	1	0	14.45	6.15	0	1	7.9	7.9	7.9	1	1
86	M	1	91.0	4	40	6	0	0	0	0	0	0	2.9	8.32	2.87	2.6	417.0	1.7	2.2	234	1.5	6.6	142.0	73	16	100	97.5	56.0	1	1	0	0	0	1	15.58	4.44	0	0	18.94	7.9	28.0	0	0
67	F	3	63.0	10	43	5	0	0	1	0	1	1	2.4	8.1	3.38	4.3	570.0	2.2	1.3	94	2.2	6.3	142.0	102	19	93	98.3	111.0	1	1	0	1	1	1	16.2	10.5	0	0	16.99	7.88	28.0	0	0
78	M	3	66.9	5	35	6	0	1	0	0	0	0	2.4	7.3	3.04	4.4	268.0	2.0	1.1	137	12.3	7.6	132.0	103	17	96	99.5	84.0	1	1	0	0	0	1	17.9	16.8	0	0	13.92	7.87	28.0	0	0
84	M	3	76.8	5	36	11	1	0	0	1	1	0	2.6	8.3	3.19	3.2	455.0	1.9	3.0	123	1.6	8.7	141.0	82	25	100	97.8	71.0	1	1	0	0	1	1	19.1	13.1	0	1	7.86	7.87	7.86	1	1
46	M	3	96.2	9	51	3	0	0	0	1	0	1	3.6	13.8	3.83	5.9	518.0	2.1	2.9	131	1.3	8.2	129.0	137	32	99	98.0	104.0	0	1	0	0	0	1	14.4	6.0	0	0	13.64	7.87	28.0	0	0
91	M	3	106.3	4	67	17	0	1	0	0	0	0	2.7	8.9	3.3	4.8	270.0	1.8	1.4	137	1.0	7.1	135.0	56	23	100	97.3	64.0	1	1	1	0	0	1	15.8	38.6	0	0	28.71	7.84	28.0	0	0
83	M	1	64.85	5	47	6	0	0	0	1	0	0	2.0	7.6	3.8	6.1	421.0	3.0	2.5	121	3.2	8.9	132.0	94	25	96	97.4	79.0	1	1	0	0	1	0	18.85	10.3	0	1	7.81	7.84	7.81	1	1
64	M	1	69.2	8	50	8	0	1	0	1	0	0	3.3	9.75	2.95	4.6	1082.0	2.6	1.0	145	2.7	7.8	134.0	92	26	100	98.3	126.0	1	1	0	1	0	0	14.5	18.6	0	0	14.75	7.83	28.0	0	0
78	M	1	74.0	4	42	8	0	0	0	1	0	0	2.3	8.35	3.63	3.7	216.0	1.8	2.0	101	0.6	7.7	135.0	73	14	100	97.9	84.0	0	1	1	0	0	1	16.4	7.05	0	0	7.82	7.83	28.0	0	0
61	M	3	60.6	10	39	6	0	1	0	0	0	0	3.4	7.62	2.24	3.0	4242.0	2.0	2.2	297	1.1	7.7	149.0	98	25	100	98.0	80.0	1	1	0	0	0	1	18.68	6.33	0	0	23.71	7.82	28.0	0	0
61	M	3	108.8	6	44	11	1	1	0	1	0	0	3.3	9.3	2.82	3.9	229.0	2.6	1.2	284	1.1	8.7	140.0	83	20	93	99.3	103.0	1	1	0	0	1	0	17.83	12.7	0	1	7.45	7.82	7.45	1	1
77	F	1	63.8	5	47	5	0	0	0	0	0	0	2.9	10.45	3.6	3.5	295.0	1.6	1.1	112	1.2	8.2	144.0	118	18	98	99.1	103.0	0	1	0	1	1	1	13.25	9.3	0	0	12.93	7.81	28.0	0	0
72	F	1	56.9	4	48	6	1	0	1	0	0	0	3.8	11.8	3.11	5.4	386.0	1.6	1.2	163	0.6	8.3	128.0	102	19	99	97.6	127.0	1	1	0	0	0	1	13.9	15.0	0	0	11.78	7.78	28.0	0	0
65	M	2	86.31111111	7	49	8	0	1	0	1	0	0	2.4	7.22	3.01	6.4	6570.0	2.3	1.7	231	5.2	9.8	139.0	83	23	100	98.0	66.0	1	1	1	0	0	1	17.84	28.02	0	0	116.54	7.78	28.0	0	0
87	F	1	67.05	3	47	4	0	0	1	0	0	0	2.5	9.15	3.66	6.5	420.0	1.8	1.2	97	0.7	7.7	126.0	92	21	98	98.6	87.0	0	1	0	1	1	1	14.2	13.8	0	0	9.07	7.78	28.0	0	0
79	F	3	71.5	3	40	13	0	0	0	0	0	1	3.2	9.15	2.86	4.5	468.0	2.1	1.3	131	0.8	8.3	131.0	100	23	94	97.8	73.0	0	1	0	0	1	1	13.65	11.1	0	0	9.91	7.77	28.0	0	0
71	M	3	62.2	6	33	6	0	0	0	1	0	1	3.3	13.6	4.12	4.2	510.0	1.6	1.3	126	0.8	8.0	143.0	114	43	87	98.5	86.0	1	1	1	0	1	1	13.0	12.5	0	0	15.86	7.77	28.0	0	0
63	M	3	95.0	0	28	3	0	0	1	0	0	0	2.7	14.47	5.36	5.1	303.0	1.7	1.4	143	1.1	8.6	142.0	80	12	100	98.4	98.0	1	1	0	0	1	1	14.13	14.8	0	1	7.6	7.76	7.6	1	1
89	F	1	67.0	10	50	8	1	0	0	1	0	0	2.5	10.37	4.15	4.8	276.0	2.1	1.0	207	2.7	9.0	129.0	60	29	99	97.8	85.0	1	1	0	0	0	1	15.47	4.23	0	0	15.71	7.75	28.0	0	0
54	M	1	101.1	6	32	6	1	0	0	1	0	0	3.3	8.0	2.42	3.8	205.0	1.5	3.0	71	0.8	8.5	145.0	72	9	100	97.8	83.0	1	0	0	1	0	1	19.63	4.37	0	0	21.6	7.73	28.0	0	0
67	M	1	71.7	4	32	5	0	0	0	1	0	1	3.1	13.6	4.39	3.1	197.0	2.4	1.1	150	0.6	7.2	129.0	135	31	95	101.2	117.0	0	1	1	0	0	1	14.7	9.6	0	0	11.09	7.73	28.0	0	0
72	F	1	62.8	1	29	6	0	0	0	1	0	0	3.9	11.6	2.97	3.7	186.0	1.8	1.1	142	0.5	7.7	143.0	56	15	99	99.4	68.0	1	1	0	0	0	1	13.35	12.3	0	1	7.73	7.72	7.73	1	1
91	M	1	89.4	8	46	10	1	0	0	1	0	1	3.4	11.93	3.51	3.0	201.0	1.9	1.2	118	1.6	7.9	134.0	78	19	90	97.7	71.0	0	1	0	1	1	1	14.08	14.65	0	0	12.66	7.66	28.0	0	0
68	F	1	95.15	12	42	6	0	0	0	0	1	0	3.8	7.64	2.01	5.1	560.0	2.1	1.2	142	5.8	8.3	137.0	91	20	98	97.9	88.0	0	1	0	0	0	0	19.98	15.68	1	0	10.2	7.65	10.2	1	1
69	F	3	64.25	7	57	4	1	0	0	1	0	0	3.1	7.98	2.57	4.6	518.0	2.4	1.5	159	0.5	7.4	136.0	71	18	100	98.9	60.0	1	1	0	1	1	1	14.74	10.74	0	0	11.24	7.61	28.0	0	0
87	M	1	51.5	7	69	7	1	1	0	1	0	0	2.5	7.75	3.1	4.5	179.0	2.1	3.6	347	1.0	7.8	134.0	100	26	100	97.5	62.0	1	1	0	1	0	1	15.95	11.75	0	0	7.24	7.61	28.0	0	0
47	M	1	213.0	10	32	7	0	0	0	1	0	0	2.9	8.05	2.78	3.5	239.0	2.4	2.2	149	1.2	8.5	149.0	88	18	100	98.8	73.0	0	1	0	0	0	0	22.65	6.9	0	1	7.47	7.61	7.47	1	1
75	M	1	82.1	7	38	7	0	0	0	1	0	0	3.6	10.55	2.93	4.2	223.0	2.7	1.2	94	6.4	9.4	137.0	85	15	100	96.7	84.0	0	1	0	0	0	1	16.5	9.5	0	1	7.54	7.6	7.54	1	1
89	F	2	77.1	1	33	5	0	0	1	0	0	0	2.8	7.75	2.77	4.7	415.0	2.4	1.1	100	0.4	8.6	142.0	75	15	100	98.4	110.0	0	1	0	0	0	0	18.85	8.35	0	0	7.6	7.6	28.0	0	0
67	F	1	55.9	10	44	4	0	0	0	0	0	1	2.3	9.58	4.17	3.0	539.0	0.7	2.3	140	0.5	4.4	142.0	114	24	99	98.5	71.0	1	1	0	1	0	1	16.9	8.55	0	0	23.28	7.6	28.0	0	0
63	M	3	84.6	3	28	4	1	0	0	1	0	1	2.8	12.75	4.55	4.1	297.0	3.3	1.2	174	1.0	7.3	133.0	91	28	92	97.1	85.0	1	1	0	1	1	1	12.35	19.9	0	0	10.64	7.55	28.0	0	0
77	M	1	65.0	13	69	6	0	0	1	0	0	0	1.3	8.25	6.35	3.7	413.0	2.3	2.1	69	1.3	6.4	145.0	91	24	97	98.4	113.0	1	1	0	0	1	1	19.5	6.55	0	1	46.26	7.54	28.0	0	1
72	M	3	76.13333333	10	53	7	0	0	0	1	1	0	3.4	10.4	3.06	4.8	286.0	1.9	4.6	151	5.0	8.6	139.0	65	24	92	95.2	78.0	1	1	0	0	1	1	18.9	14.65	0	1	7.43	7.53	7.43	1	1
79	M	1	106.3	10	52	7	1	1	0	1	0	0	3.2	10.0	3.13	4.0	229.0	2.0	1.8	378	2.4	8.4	139.0	85	15	100	98.1	73.0	1	1	0	1	0	0	14.0	21.1	0	1	7.43	7.51	7.43	1	1
40	F	1	93.2	5	26	2	0	1	1	0	0	0	3.5	11.1	3.17	4.3	283.0	1.9	1.2	448	0.9	9.8	153.0	93	12	100	98.0	95.0	1	1	1	0	0	1	17.2	14.1	0	0	7.53	7.5	28.0	0	0
81	M	1	80.0	10	44	7	0	0	1	1	0	0	2.7	9.87	3.66	4.8	375.0	2.0	2.4	93	1.4	8.2	138.0	88	12	98	100.3	57.0	1	1	0	1	0	1	16.13	8.8	0	0	20.1	7.5	28.0	0	0
83	F	3	43.95	2	31	9	0	1	1	0	0	0	3.2	12.5	3.91	4.4	237.0	2.0	1.1	136	0.9	9.4	143.0	76	20	100	98.7	69.0	1	1	0	0	0	1	13.5	9.5	1	0	8.57	7.5	8.57	1	1
85	M	1	79.05	7	42	10	1	0	0	1	0	1	2.8	11.6	4.14	4.7	227.0	2.3	1.0	92	1.1	8.4	137.0	83	19	97	97.6	103.0	1	1	0	0	0	1	14.25	19.85	0	0	19.3	7.49	28.0	0	0
89	F	1	117.0	5	46	8	0	1	0	0	0	0	1.8	13.2	7.33	4.1	213.0	2.3	2.7	163	1.8	6.9	130.0	90	17	94	95.5	157.0	1	1	0	0	1	1	15.4	19.2	1	0	7.72	7.48	7.72	1	1
82	F	1	77.0	3	36	5	0	0	1	0	0	0	3.2	11.13	3.48	3.4	296.0	1.6	1.4	200	0.7	8.8	137.0	76	17	100	97.7	85.0	1	1	0	0	0	1	13.9	10.5	0	0	13.27	7.47	28.0	0	0
75	F	1	79.0	8	50	7	0	0	1	0	0	0	3.9	8.1	2.08	5.0	285.0	2.3	1.4	151	1.1	8.7	133.0	44	25	93	98.0	75.0	1	1	0	0	0	1	18.27	21.83	0	0	32.76	7.45	28.0	0	0
60	M	1	79.0	9	44	3	0	0	1	0	0	1	2.4	8.4	3.5	4.1	254.0	1.7	0.9	79	1.5	8.7	136.0	105	15	97	98.5	55.0	0	1	0	0	0	0	16.4	30.97	0	1	7.3	7.44	7.3	1	1
78	F	1	74.53333333	3	44	8	0	0	0	0	0	0	2.1	9.73	4.63	3.9	175.0	1.8	1.3	81	2.2	7.8	137.0	88	17	97	100.4	48.0	1	1	0	0	0	1	15.83	9.23	0	0	13.71	7.44	28.0	0	0
76	F	3	135.0	6	49	9	0	1	0	1	0	0	3.5	11.05	3.16	4.5	266.0	1.9	2.5	152	1.4	9.4	137.0	80	22	87	98.8	81.0	1	1	0	1	0	1	16.7	21.75	0	0	18.71	7.4	28.0	0	0
53	M	1	69.85	1	18	2	1	0	0	1	0	0	2.4	11.5	4.79	4.4	402.0	1.8	1.4	110	0.7	7.9	131.0	105	36	93	99.5	75.0	1	1	0	1	1	1	13.45	18.5	0	0	13.65	7.39	28.0	0	0
67	F	3	94.9	7	31	3	1	1	1	0	0	0	3.6	9.8	2.72	4.1	297.0	2.0	1.5	80	0.6	8.6	139.0	69	13	100	99.4	66.0	1	1	0	1	0	1	13.07	19.77	0	0	15.15	7.36	28.0	0	0
66	F	1	83.5	4	23	3	1	0	0	1	0	0	3.3	9.95	3.02	4.6	255.0	2.4	1.6	81	0.7	8.2	140.0	91	13	99	99.7	53.0	0	1	0	1	0	1	14.6	12.15	0	0	15.85	7.34	28.0	0	0
64	M	1	139.9	9	53	3	0	0	1	0	0	0	2.9	9.16	3.16	5.0	584.0	1.6	1.2	122	1.5	8.2	144.0	96	9	95	98.5	90.0	1	1	0	1	0	1	18.64	23.02	0	0	18.26	7.33	28.0	0	0
58	M	1	98.6	7	43	3	0	1	0	1	0	0	2.8	13.28	4.74	4.1	2064.0	2.0	1.2	295	1.2	8.7	136.0	122	24	100	99.4	83.0	1	1	1	0	0	1	13.23	32.33	0	0	51.28	7.33	28.0	0	0
42	M	3	105.55	9	26	1	0	0	0	1	0	0	2.4	7.87	3.28	4.4	695.0	2.1	2.2	99	1.2	8.1	133.0	58	26	98	97.8	86.0	1	1	0	1	0	1	14.47	9.2	0	0	26.61	7.33	28.0	0	0
83	M	3	70.0	9	60	11	0	0	0	1	0	0	0.9	7.3	8.11	2.0	912.0	2.5	2.0	57	2.1	8.6	136.0	73	15	100	97.2	94.0	1	1	0	1	0	1	16.95	4.25	0	0	9.99	7.33	28.0	0	0
90	M	1	80.5	5	50	10	0	1	0	1	0	0	2.6	10.6	4.08	3.2	160.0	1.8	2.2	149	1.7	8.6	148.0	64	16	100	92.0	85.0	0	1	0	1	0	1	18.3	13.6	1	0	12.86	7.33	12.86	1	1
88	F	1	61.15	14	54	7	0	0	1	0	0	1	3.1	8.18	2.64	4.9	942.0	1.9	1.0	172	1.4	9.7	141.0	71	13	100	98.1	45.0	0	1	0	0	1	1	14.7	7.38	0	1	8.97	7.32	8.97	1	1
89	F	3	66.0	6	47	8	0	1	0	1	0	0	2.1	9.4	4.48	2.5	119.0	1.3	0.9	130	0.3	8.4	139.0	55	17	99	95.0	54.0	0	1	0	0	0	0	16.05	4.7	0	1	7.23	7.32	7.23	1	1
75	F	1	52.65	7	66	3	1	0	1	0	0	0	4.5	11.06	2.46	5.1	236.0	2.2	1.3	125	0.9	9.4	138.0	76	15	100	37.0	49.0	1	1	0	0	1	1	15.84	14.52	0	0	12.15	7.32	28.0	0	0
52	M	1	108.95	8	52	6	0	0	1	0	0	0	3.3	14.88	4.51	3.3	294.0	1.9	4.7	104	1.1	8.8	142.0	75	11	97	96.0	94.0	1	1	0	1	0	1	13.65	12.18	0	0	13.77	7.3	28.0	0	0
74	M	1	62.7	9	49	6	0	1	0	1	0	0	2.1	8.37	3.99	4.6	305.0	1.1	1.8	167	5.9	8.0	127.0	107	13	99	97.6	63.0	1	1	1	0	0	1	16.37	18.37	0	0	31.0	7.29	28.0	0	0
75	F	1	94.25	7	31	4	1	0	0	1	0	0	3.3	8.87	2.69	4.1	338.0	2.3	1.7	100	0.8	9.1	138.0	80	18	98	98.6	60.0	1	1	0	0	1	1	14.43	18.43	0	0	10.67	7.29	28.0	0	0
73	F	1	72.66666667	7	44	8	1	0	0	1	0	1	3.4	11.57	3.4	3.5	359.0	1.8	1.1	165	0.8	8.1	135.0	109	18	100	98.7	70.0	0	1	0	0	0	1	14.03	21.3	0	1	8.41	7.28	8.41	1	1
78	F	2	64.2	3	28	10	0	1	0	1	0	0	3.1	9.75	3.15	3.4	268.0	2.2	1.0	166	3.2	8.4	139.0	73	15	99	98.0	89.0	1	1	0	0	0	1	15.25	6.15	0	0	14.08	7.27	28.0	0	0
71	M	1	99.55	6	50	4	1	0	1	1	0	0	3.4	10.08	2.96	4.4	395.0	2.6	1.3	126	0.9	7.9	136.0	72	0	99	98.0	64.0	1	0	1	0	1	1	11.98	17.78	0	0	11.76	7.27	28.0	0	0
76	M	1	51.4	4	48	5	0	0	0	1	0	0	2.6	10.3	3.96	4.5	586.0	2.1	1.5	125	2.1	8.4	144.0	129	17	90	98.7	98.0	1	1	0	0	1	1	16.07	13.83	0	0	24.21	7.26	28.0	0	0
63	M	1	86.4	11	55	5	1	0	0	1	0	0	3.0	10.94	3.65	4.8	322.0	2.5	1.8	111	1.6	9.4	139.0	80	8	100	98.0	88.0	1	1	0	1	0	1	16.55	15.93	0	0	31.03	7.25	28.0	0	0
84	M	3	110.0	10	71	6	0	1	1	1	0	0	1.8	8.0	4.44	4.2	398.0	2.0	1.6	177	1.4	7.0	142.0	136	35	100	96.8	69.0	1	1	0	0	1	1	17.75	35.4	0	1	13.39	7.24	13.39	1	1
82	M	1	86.6	9	57	14	0	0	0	1	0	0	3.2	11.88	3.71	3.8	1187.0	2.7	2.4	142	2.6	8.9	129.0	58	19	100	96.2	91.0	0	1	0	1	1	1	18.73	9.75	0	0	22.45	7.24	28.0	0	0
84	F	1	102.3	11	81	8	0	1	0	0	0	0	3.1	9.1	2.94	4.7	455.0	3.4	1.6	109	1.5	8.6	140.0	72	14	100	98.3	63.0	1	1	0	1	0	1	15.57	17.77	0	0	31.88	7.24	28.0	0	0
72	M	1	86.8	11	77	7	0	0	0	1	0	0	2.4	12.27	5.11	3.1	4330.0	2.1	1.5	142	1.1	8.6	141.0	132	27	87	99.1	92.0	0	1	0	1	0	1	18.77	54.83	0	1	9.58	7.23	9.58	1	1
85	M	1	56.2	10	40	9	0	1	0	1	0	0	2.2	7.9	3.59	3.3	157.0	1.8	1.6	117	5.5	8.4	137.0	77	9	96	98.4	123.0	1	1	0	0	0	0	21.0	23.45	0	1	7.13	7.23	7.13	1	1
71	F	1	121.0	7	38	8	0	1	0	0	0	0	2.4	9.06	3.78	4.4	250.0	1.9	1.6	168	1.8	7.6	136.0	100	14	96	99.9	57.0	1	1	0	1	0	1	15.12	12.54	0	0	16.05	7.22	28.0	0	0
72	M	3	86.8	8	41	13	0	1	0	1	0	0	3.3	11.1	3.36	3.5	201.0	2.0	1.1	88	2.3	8.3	137.0	57	19	93	97.6	86.0	1	1	0	1	0	1	14.3	6.8	0	0	34.95	7.21	28.0	0	0
78	M	1	100.1	4	38	6	0	0	0	1	0	0	3.3	10.43	3.16	5.4	341.0	1.9	1.3	142	1.1	8.3	139.0	70	14	100	100.1	93.0	1	1	1	1	0	1	13.47	12.87	0	0	20.69	7.21	28.0	0	0
86	M	1	88.0	14	82	9	0	0	1	1	0	0	3.0	10.2	3.4	4.4	253.0	1.9	1.2	150	1.0	7.6	141.0	66	16	99	98.4	52.0	1	1	0	0	0	1	20.8	36.93	0	1	16.02	7.2	28.0	0	0
75	F	1	45.2	1	38	4	0	0	1	0	0	1	3.1	11.05	3.56	5.0	138.0	2.4	1.3	113	0.5	8.2	135.0	95	20	100	98.6	107.0	1	1	0	0	0	1	13.5	13.75	0	0	15.38	7.2	28.0	0	0
89	F	1	67.0	11	54	7	0	0	1	0	0	0	2.9	7.88	2.72	3.9	441.0	1.6	1.2	122	1.1	7.0	139.0	87	20	100	98.9	60.0	0	1	0	0	0	0	19.73	8.23	1	0	8.46	7.2	8.46	1	1
67	M	1	85.85	5	55	6	0	0	1	1	0	0	2.8	11.75	4.2	3.5	283.0	2.8	1.2	123	0.8	8.9	146.0	72	17	99	100.6	111.0	1	1	0	0	1	1	14.05	10.2	0	0	33.16	7.2	28.0	0	0
68	M	1	75.0	3	23	3	1	0	1	0	0	0	3.1	13.1	4.23	3.6	245.0	1.8	1.2	103	0.7	8.6	134.0	84	23	94	99.3	103.0	1	1	1	0	0	1	12.8	8.8	0	0	18.15	7.19	28.0	0	0
83	M	3	71.0	10	52	6	0	1	0	0	0	0	2.0	8.8	4.4	3.9	234.0	1.8	1.4	110	0.5	7.5	139.0	93	16	100	101.5	70.0	1	1	0	0	0	0	16.4	9.0	0	0	7.25	7.18	28.0	0	0
81	M	1	59.0	6	36	6	1	0	0	0	0	0	3.4	12.1	3.56	4.7	219.0	1.9	2.9	141	1.2	8.3	139.0	99	26	93	97.4	63.0	1	1	0	1	0	1	14.4	18.1	1	0	13.2	7.18	28.0	0	0
71	M	3	123.7	2	30	5	0	0	0	1	1	0	3.2	10.9	3.41	4.0	1100.0	2.0	1.6	118	0.6	8.4	131.0	117	28	97	99.9	72.0	0	1	0	1	1	1	13.85	14.55	0	0	9.93	7.17	28.0	0	0
83	M	1	79.6	5	48	10	1	0	0	1	0	1	3.2	10.5	3.28	4.7	386.0	2.2	1.0	110	2.7	8.6	141.0	60	17	98	97.6	84.0	1	1	0	0	1	1	12.2	6.0	0	1	7.16	7.16	7.16	1	1
77	M	3	59.16666667	2	31	7	0	0	0	0	0	0	3.7	9.6	2.59	3.9	241.0	2.0	1.2	118	0.9	8.6	141.0	102	16	100	99.0	113.0	1	1	0	0	0	1	14.7	12.2	0	0	20.98	7.16	28.0	0	0
84	M	1	89.8	4	35	6	0	0	0	1	0	0	3.3	10.45	3.17	4.1	303.0	1.9	1.8	101	0.8	7.8	131.0	84	22	98	99.1	80.0	0	1	0	0	0	1	14.55	6.35	0	0	14.15	7.16	28.0	0	0
76	F	3	75.6	9	50	8	0	1	0	1	1	1	3.2	10.37	3.24	4.8	462.0	3.2	3.9	220	2.0	8.3	142.0	101	19	100	98.2	88.0	1	1	0	1	1	1	15.83	10.97	0	0	7.08	7.15	28.0	0	0
91	M	1	47.6	5	49	8	1	0	0	1	1	0	2.1	9.8	4.67	3.7	288.0	1.4	1.2	169	1.0	7.1	142.0	77	15	98	97.7	49.0	1	1	0	0	0	1	12.75	9.45	0	0	55.88	7.15	28.0	0	0
73	M	3	120.0	12	72	5	0	1	1	1	0	0	2.8	10.9	3.89	3.9	614.0	2.2	3.3	405	1.8	7.1	131.0	121	12	69	99.9	91.0	1	1	0	1	1	1	14.34	11.08	0	0	16.08	7.15	28.0	0	0
80	M	3	90.4	11	46	7	0	1	0	1	1	1	3.8	11.22	2.95	4.5	248.0	2.4	1.5	92	1.0	9.0	141.0	82	31	95	97.5	95.0	1	1	1	0	1	1	14.56	16.24	0	0	10.99	7.14	28.0	0	0
82	F	1	89.0	2	40	9	0	0	0	0	0	1	4.0	16.9	4.23	4.0	243.0	2.3	1.3	104	0.9	8.5	144.0	93	15	94	98.6	131.0	0	1	0	0	0	1	13.7	7.9	0	0	8.9	7.14	28.0	0	0
75	M	1	108.6	6	27	8	0	1	0	1	0	0	3.7	7.8	2.11	3.9	277.0	2.2	1.4	174	2.9	8.3	136.0	90	16	100	98.0	101.0	1	1	0	0	0	0	16.95	9.85	0	1	7.06	7.14	7.06	1	1
74	F	1	84.6	4	43	9	1	0	0	1	0	1	3.5	8.47	2.42	4.5	211.0	2.3	1.1	107	1.0	8.7	132.0	84	25	97	99.1	62.0	0	1	0	0	0	1	16.1	6.87	0	0	19.78	7.13	28.0	0	0
79	M	1	132.6666667	11	72	9	0	1	0	1	0	0	3.0	11.2	3.73	5.0	330.0	1.8	1.2	151	4.8	6.9	137.0	115	21	94	97.2	59.0	1	1	0	0	0	1	17.93	26.93	0	0	19.97	7.12	28.0	0	0
63	F	1	68.0	3	27	3	1	0	1	0	0	0	2.6	9.05	3.48	4.1	211.0	1.5	1.3	84	0.6	8.5	135.0	117	11	91	98.4	81.0	0	1	0	0	0	1	12.65	11.3	0	0	14.71	7.11	28.0	0	0
90	M	1	76.4	4	57	10	1	0	0	1	1	0	3.3	7.8	2.36	5.6	1335.0	2.1	1.6	187	3.4	9.1	142.0	98	29	92	97.2	68.0	0	1	0	1	1	0	14.7	24.2	0	0	12.06	7.1	28.0	0	0
52	F	1	135.25	13	58	3	1	0	0	1	0	1	2.7	11.13	4.12	4.0	504.0	2.6	1.4	166	0.9	8.5	134.0	63	15	100	98.7	55.0	1	1	0	1	1	1	14.45	16.95	0	0	28.33	7.1	28.0	0	0
56	F	3	94.3	1	26	2	0	0	0	0	0	0	4.2	13.2	3.14	3.4	166.0	2.0	1.0	152	0.7	9.2	144.0	108	20	100	96.0	67.0	1	1	0	0	1	1	13.8	16.15	0	1	6.92	7.1	6.92	1	1
80	M	3	98.5	8	83	7	0	0	0	0	0	0	2.2	9.65	4.39	4.7	534.0	1.9	1.3	109	8.6	6.8	135.0	108	21	97	98.5	74.0	1	1	0	0	0	0	15.9	71.55	1	0	6.32	7.1	7.25	1	1
91	M	3	60.0	16	83	5	0	0	1	0	0	1	3.4	10.55	3.1	4.5	437.0	2.2	1.3	202	1.6	6.8	144.0	64	14	100	90.7	91.0	0	1	0	0	1	1	13.2	12.35	0	0	9.03	7.1	28.0	0	0
62	M	1	85.85	7	37	2	0	0	1	0	0	0	3.5	8.74	2.5	4.0	413.0	2.7	4.3	132	1.0	7.7	138.0	80	20	100	97.5	81.0	1	1	0	0	0	0	13.26	17.58	0	0	9.84	7.09	28.0	0	0
34	M	1	69.5	17	65	3	1	0	0	1	0	0	3.4	8.31	2.44	5.2	330.0	2.7	1.4	92	8.8	8.4	144.0	97	13	100	98.8	66.0	1	0	0	1	1	1	17.99	3.99	0	0	15.34	7.08	28.0	0	0
72	F	1	56.6	8	54	5	0	0	1	1	0	1	1.7	9.3	5.47	3.6	162.0	5.9	2.1	90	0.3	6.5	125.0	113	28	86	98.1	95.0	0	1	0	0	0	1	18.25	55.9	0	1	7.02	7.05	7.02	1	1
75	F	1	81.95	8	47	4	0	0	1	0	0	0	3.1	9.35	3.02	3.9	313.0	2.6	1.4	148	0.6	8.8	138.0	80	9	94	97.5	83.0	1	1	0	1	1	1	14.53	14.45	0	0	12.58	7.04	28.0	0	0
55	M	1	63.0	4	22	1	0	1	0	0	0	0	2.9	6.73	2.32	3.6	152.0	1.6	1.4	228	0.4	7.6	138.0	57	14	100	97.6	64.0	1	1	0	0	0	1	13.58	4.9	0	1	16.96	7.04	28.0	0	0
81	M	1	102.4	14	75	7	0	0	1	1	0	0	2.0	7.6	3.8	3.4	526.0	1.8	1.3	192	1.2	7.7	132.0	113	19	100	97.9	44.0	1	0	0	0	0	1	20.55	0.3	0	1	7.13	7.04	7.13	1	1
68	F	1	72.85	8	38	6	1	0	0	1	0	0	4.7	11.17	2.38	4.2	336.0	2.6	1.5	140	1.2	10.1	132.0	77	14	100	98.0	63.0	1	1	0	1	1	1	15.03	18.1	0	0	36.79	7.03	28.0	0	0
75	F	1	48.9	4	43	5	0	0	1	1	0	1	2.5	10.4	4.16	3.3	185.0	0.9	1.1	129	0.6	6.3	134.0	113	20	100	97.5	65.0	1	1	0	0	0	1	13.7	14.9	0	0	19.96	7.03	28.0	0	0
75	F	1	64.5	3	41	10	0	0	1	0	1	0	2.7	8.8	3.26	5.6	167.0	1.8	1.1	149	1.4	8.2	133.0	87	17	96	98.4	72.0	0	1	0	0	0	0	15.8	7.4	0	1	6.92	7.02	6.92	1	1
83	M	1	85.0	3	38	11	0	1	1	0	0	0	3.1	14.0	4.52	4.0	270.0	1.7	1.2	183	1.0	8.6	142.0	93	24	100	98.5	102.0	1	1	0	0	0	1	13.8	7.2	0	1	7.03	7.02	9.18	1	1
63	F	1	61.0	4	37	6	0	0	0	0	0	0	3.0	7.9	2.63	3.2	199.0	1.5	1.6	86	0.4	7.3	116.0	97	16	100	98.4	67.0	0	1	0	0	1	1	14.2	13.85	0	1	15.31	7.02	15.31	1	1
56	F	1	104.0	10	40	4	1	0	1	1	0	0	3.3	10.19	3.09	4.0	540.0	3.7	1.5	129	0.9	8.5	140.0	80	18	100	101.2	74.0	1	1	0	1	1	1	12.95	24.55	0	0	14.6	7.01	28.0	0	0
82	F	1	62.0	15	56	7	1	0	0	1	0	0	2.2	7.9	3.59	4.3	466.0	2.5	4.3	86	3.2	5.6	129.0	96	13	100	99.5	44.0	0	1	0	1	0	1	17.17	8.73	1	0	25.6	7.01	25.6	1	1
78	M	2	68.4	6	43	4	0	0	1	0	0	0	3.0	11.1	3.7	4.6	157.0	1.9	1.1	62	0.7	8.8	142.0	85	33	100	97.6	88.0	0	1	0	0	0	0	14.7	7.5	0	0	17.75	7.01	28.0	0	0
92	F	3	63.5	5	48	8	0	0	1	0	0	0	2.7	10.0	3.7	3.4	199.0	1.6	1.0	92	0.8	8.4	145.0	67	20	94	97.4	80.0	1	1	1	0	0	1	15.35	6.4	0	0	11.93	7.01	28.0	0	0
75	M	3	72.0	6	49	7	0	0	0	1	0	0	2.9	8.3	2.86	4.3	449.0	1.7	1.5	171	3.5	8.2	139.0	96	23	100	98.4	86.0	0	1	0	1	0	1	17.0	11.7	0	0	8.9	7.0	28.0	0	0
55	M	2	118.0	2	30	6	0	1	0	1	0	0	3.3	9.1	2.76	4.6	215.0	1.9	1.7	78	1.5	9.0	139.0	143	32	94	103.3	76.0	1	1	0	1	1	1	19.65	17.15	0	0	20.89	7.0	28.0	0	0
74	M	1	67.25	5	30	4	0	0	1	0	0	0	2.5	13.6	5.44	4.4	235.0	2.0	1.3	111	0.7	8.7	143.0	95	22	97	99.0	101.0	1	1	0	0	0	1	14.7	9.63	0	0	35.03	7.0	28.0	0	0
66	F	1	62.3	10	53	8	0	0	0	1	0	0	2.8	10.65	3.8	6.2	281.0	2.2	2.1	163	2.1	8.7	133.0	89	22	100	95.8	85.0	0	1	0	0	1	1	17.35	4.75	1	0	7.3	6.98	7.3	1	1
67	M	3	82.95	2	37	4	0	0	0	1	1	0	3.2	11.27	3.52	4.0	502.0	2.0	1.6	142	1.5	8.7	137.0	100	30	92	97.9	64.0	1	1	1	0	1	1	14.07	9.8	0	0	13.89	6.97	28.0	0	0
83	M	1	64.4	3	43	10	1	1	0	0	0	0	3.0	8.63	2.88	5.6	457.0	1.8	1.2	235	1.3	8.7	130.0	90	27	93	97.8	68.0	1	1	0	0	1	1	14.37	19.73	0	0	20.61	6.97	28.0	0	0
74	M	3	72.0	11	49	11	0	1	0	1	1	0	3.2	8.3	2.59	5.0	436.0	2.5	1.2	151	6.8	7.8	137.0	84	23	100	98.5	103.0	1	1	0	1	0	1	14.13	10.17	0	0	28.13	6.97	28.0	0	0
77	M	3	66.2	11	48	3	1	0	1	0	0	0	3.1	10.0	3.23	4.0	434.0	3.2	2.1	91	1.0	8.2	140.0	85	10	87	97.7	71.0	1	1	0	1	1	1	13.55	23.68	0	0	14.08	6.96	28.0	0	0
65	M	1	117.3	4	36	3	0	0	1	0	0	1	3.1	9.65	3.11	4.5	214.0	2.5	1.2	143	1.1	9.1	147.0	102	8	95	99.6	87.0	0	1	0	0	0	1	14.8	9.35	0	0	13.79	6.95	28.0	0	0
88	M	1	67.9	3	31	12	1	0	0	1	0	0	3.5	11.0	3.14	3.7	156.0	1.8	1.1	114	1.0	8.2	139.0	55	12	100	96.0	126.0	1	1	0	1	0	1	13.3	6.0	0	0	20.98	6.95	28.0	0	0
91	M	1	48.5	2	40	7	0	1	1	0	0	0	3.6	10.55	2.93	3.6	404.0	1.7	1.3	101	0.9	8.2	139.0	45	15	100	96.7	104.0	0	1	0	0	0	1	13.4	6.15	0	0	8.93	6.94	28.0	0	0
44	M	1	85.0	12	53	2	0	0	0	0	0	0	2.6	6.93	2.67	5.4	235.0	1.9	1.9	181	1.1	8.0	135.0	137	49	95	103.7	106.0	0	1	0	0	0	1	16.85	9.55	0	1	96.69	6.94	28.0	0	1
77	F	1	71.93333333	2	31	4	0	0	1	0	0	0	3.2	11.4	3.56	4.0	159.0	2.0	1.1	122	0.6	8.4	141.0	58	23	94	98.3	83.0	0	1	0	0	1	1	12.75	11.85	0	0	19.15	6.91	28.0	0	0
58	M	1	59.7	3	25	2	0	0	0	0	0	1	3.1	15.3	4.94	5.6	182.0	2.1	2.9	125	0.6	9.8	136.0	113	29	95	98.7	76.0	1	1	0	1	1	1	17.2	17.7	0	0	22.0	6.91	28.0	0	0
74	M	1	100.0	15	70	13	0	1	0	1	1	1	2.7	11.78	4.36	6.3	252.0	1.7	2.6	297	4.4	8.7	128.0	87	22	100	95.6	122.0	1	1	0	0	0	0	16.7	15.6	0	1	6.81	6.91	6.81	1	1
88	F	3	71.9	12	82	10	0	0	0	1	1	0	3.1	14.85	4.79	3.8	1152.0	2.0	2.6	142	2.1	8.5	142.0	121	18	100	98.6	64.0	0	1	0	0	0	1	11.95	20.25	0	1	6.79	6.91	6.79	1	1
79	F	1	77.0	9	53	5	1	0	1	0	0	0	3.5	10.7	3.06	2.4	179.0	1.6	1.0	240	1.3	10.0	135.0	57	18	100	98.9	58.0	1	1	0	0	0	0	14.7	18.95	0	0	11.96	6.91	28.0	0	0
74	F	1	64.8	13	50	7	0	1	0	1	1	1	2.1	11.95	5.69	7.1	3290.0	2.1	2.5	397	1.3	8.2	129.0	117	28	100	99.6	63.0	1	1	0	1	1	1	16.27	13.1	0	0	13.09	6.89	28.0	0	0
73	M	1	101.3	8	48	10	0	1	1	1	0	0	2.8	9.8	3.5	3.7	470.0	2.7	1.1	103	1.3	8.1	151.0	72	14	98	97.5	75.0	1	1	0	0	0	1	16.0	8.4	0	0	9.85	6.88	28.0	0	0
76	M	1	84.6	1	52	12	0	0	0	0	0	1	3.1	9.1	2.94	5.3	176.0	1.6	1.4	115	1.6	8.6	132.0	135	25	97	98.4	84.0	0	1	0	0	0	1	14.5	10.5	0	0	9.71	6.88	28.0	0	0
81	M	1	70.2	13	77	9	0	1	0	1	0	1	3.0	7.5	2.5	6.2	306.0	2.4	3.3	234	3.7	7.0	130.0	63	36	100	99.2	54.0	1	1	0	1	0	1	15.67	11.4	0	0	15.35	6.88	28.0	0	0
73	M	1	113.0	3	34	8	0	1	1	1	0	0	3.4	11.8	3.47	4.0	300.0	1.8	1.5	185	1.0	8.9	139.0	77	18	100	97.8	83.0	1	1	0	1	0	1	14.0	8.2	1	0	9.61	6.87	28.0	0	0
82	F	2	51.66666667	9	63	11	1	0	0	1	0	0	2.2	10.3	4.68	5.4	622.0	2.1	1.8	87	2.7	8.1	140.0	76	22	89	97.7	68.0	1	1	0	0	0	0	14.03	12.1	0	1	6.82	6.87	6.82	1	1
83	F	1	60.0	5	36	5	0	0	1	0	0	0	3.1	10.9	3.52	3.5	132.0	1.4	1.5	139	0.6	7.7	138.0	63	23	100	94.0	74.0	1	1	0	1	1	1	13.6	6.0	0	0	10.11	6.87	28.0	0	0
52	M	1	100.2	7	33	3	0	1	0	1	0	0	3.5	11.78	3.37	3.6	286.0	2.2	1.4	209	1.0	8.2	134.0	88	16	100	98.2	59.0	1	1	0	1	1	1	13.18	23.33	0	0	9.99	6.86	28.0	0	0
54	M	1	70.13333333	8	37	3	0	0	0	0	0	0	2.5	8.68	3.47	4.7	200.0	1.3	1.7	190	0.6	6.9	140.0	80	16	94	98.5	67.0	1	1	0	0	0	1	13.2	4.17	0	0	19.72	6.86	28.0	0	0
84	F	1	75.0	5	54	5	1	0	1	1	0	0	2.1	10.1	4.81	4.8	304.0	1.8	4.1	113	1.6	7.4	127.0	104	28	98	98.4	89.0	0	1	0	1	0	1	15.8	16.8	0	0	13.86	6.86	28.0	0	0
72	M	1	95.6	7	32	6	0	1	1	1	0	0	2.6	10.7	4.12	3.9	230.0	2.9	3.7	100	1.2	8.0	141.0	105	29	100	99.4	93.0	0	0	0	0	0	0	14.7	14.6	0	0	8.79	6.85	28.0	0	0
68	M	1	103.3	2	32	4	0	0	1	1	1	0	3.3	10.45	3.17	4.5	826.0	2.3	1.3	142	1.4	9.2	132.0	89	21	92	99.0	64.0	0	1	0	1	1	1	12.75	21.0	0	0	10.9	6.85	28.0	0	0
65	M	1	147.0	6	35	3	0	1	1	0	0	0	1.7	6.45	3.79	4.3	164.0	1.8	1.6	174	0.8	7.9	143.0	100	0	100	99.7	76.0	1	1	0	0	0	1	17.15	5.58	0	0	33.01	6.85	28.0	0	0
79	M	1	84.0	8	48	6	0	0	0	0	0	0	3.0	8.78	2.93	4.2	1320.0	2.4	1.6	135	7.5	11.4	140.0	86	18	97	98.9	101.0	1	1	0	0	0	1	16.97	150.2	1	0	43.81	6.85	28.0	0	0
70	M	3	79.8	2	36	6	0	0	1	1	1	0	2.1	7.48	3.56	3.5	340.0	2.3	1.5	194	0.8	7.5	136.0	114	19	95	98.7	94.0	1	1	0	0	0	1	16.74	19.2	0	1	43.31	6.84	28.0	0	0
82	M	1	83.5	9	56	9	1	1	0	0	0	0	3.4	10.67	3.14	5.1	270.0	2.9	1.2	70	1.7	7.8	141.0	88	18	100	98.7	55.0	1	1	0	1	0	1	14.9	10.7	0	0	47.88	6.84	28.0	0	0
62	F	3	67.0	15	55	8	0	1	1	1	0	0	2.7	10.58	3.92	3.0	1865.0	2.7	1.5	272	2.8	6.8	136.0	101	20	100	99.7	83.0	1	1	0	0	0	1	14.78	21.65	0	0	20.07	6.84	28.0	0	0
80	F	1	78.8	14	79	7	0	0	0	0	1	0	3.0	9.78	3.26	3.8	1741.0	1.5	2.3	140	2.6	8.4	146.0	96	20	100	101.7	79.0	0	1	0	0	1	1	14.6	11.63	0	1	6.92	6.83	6.92	1	1
85	M	1	72.0	10	72	7	1	0	0	1	0	0	3.2	11.0	3.44	4.7	267.0	2.1	1.0	157	1.4	8.3	143.0	98	28	99	97.4	83.0	1	1	0	0	1	1	21.2	11.3	0	1	15.91	6.82	28.0	0	0
57	F	3	91.0	12	63	4	1	0	1	1	0	0	3.5	17.7	5.06	4.4	1191.0	2.1	3.5	293	1.7	8.1	145.0	127	17	99	100.3	115.0	0	0	0	0	1	1	13.47	15.17	0	1	6.7	6.81	6.7	1	1
71	F	1	75.8	9	44	12	0	1	0	1	0	0	3.0	7.3	2.43	4.3	304.0	1.8	2.0	94	2.8	8.8	129.0	63	18	99	97.8	60.0	1	1	0	0	0	0	23.55	5.75	0	1	18.86	6.81	18.86	1	1
58	F	2	71.6	6	40	9	0	0	1	0	0	0	2.9	10.55	3.64	4.0	487.0	1.6	1.5	117	0.9	9.0	141.0	100	18	99	98.7	100.0	0	1	0	0	0	1	17.3	17.6	0	1	9.07	6.8	9.07	1	1
69	M	1	66.3	7	56	7	0	1	1	1	1	1	2.5	15.1	6.04	4.1	255.0	1.8	2.7	88	1.1	8.5	138.0	90	29	94	98.0	87.0	0	1	1	0	1	1	17.25	6.1	0	0	38.79	6.8	28.0	0	0
73	M	3	58.9	3	45	7	1	0	0	1	0	0	3.6	7.9	2.19	4.9	482.0	2.6	5.3	87	3.1	7.5	136.0	70	21	95	98.52	64.0	0	1	1	1	1	1	16.1	8.65	0	0	15.91	6.8	28.0	0	0
62	M	1	87.0	9	34	12	1	1	0	1	1	0	3.3	8.15	2.47	4.9	272.0	2.0	1.4	151	4.3	8.7	138.0	65	8	88	97.5	72.0	1	1	1	0	0	0	20.85	9.5	0	0	17.56	6.79	28.0	0	0
79	F	1	55.95	9	50	6	0	0	1	0	0	1	2.3	9.35	4.07	5.0	246.0	2.0	1.4	129	0.9	9.0	140.0	85	21	99	97.8	79.0	0	1	0	0	1	1	12.4	15.2	0	0	23.89	6.76	28.0	0	0
47	M	1	93.7	6	30	0	0	0	1	0	0	0	2.0	12.28	6.14	2.9	172.0	1.1	1.6	102	0.8	7.5	138.0	131	27	95	100.6	59.0	0	1	0	0	1	1	14.23	4.05	0	0	26.17	6.75	28.0	0	0
61	M	1	78.05	11	44	3	0	0	0	1	0	0	2.2	12.43	5.65	3.0	182.0	1.6	1.1	181	2.3	7.7	156.0	143	32	96	98.7	83.0	1	1	0	0	0	1	18.8	4.55	0	0	19.75	6.75	28.0	0	0
94	M	3	77.0	3	38	6	0	0	0	1	0	0	3.0	13.7	4.57	4.2	231.0	2.1	1.3	126	1.1	8.4	141.0	78	13	100	98.6	102.0	1	1	0	0	0	1	13.1	9.15	0	0	33.38	6.75	28.0	0	0
75	F	1	88.4	2	37	13	0	1	1	1	0	0	2.8	9.05	3.23	4.3	184.0	1.8	1.1	184	1.4	8.7	115.0	64	21	98	97.6	78.0	1	1	0	0	0	1	14.5	11.65	0	0	19.82	6.75	28.0	0	0
42	F	1	84.4	9	30	6	0	0	0	1	0	0	4.4	7.68	1.75	3.4	471.0	2.1	2.2	131	1.1	8.6	147.0	97	29	97	99.25	62.0	1	0	0	0	0	0	21.93	7.48	0	1	6.7	6.74	6.7	1	1
79	M	3	127.75	5	30	4	1	0	1	0	0	0	3.4	13.15	3.87	3.9	414.0	1.9	1.2	128	1.5	8.8	136.0	87	18	94	97.7	84.0	1	1	0	1	1	1	15.4	12.75	0	0	8.0	6.74	28.0	0	0
64	F	1	86.2	13	50	6	0	0	0	1	0	0	3.6	9.38	2.61	3.8	399.0	1.9	4.5	125	3.9	8.9	133.0	102	21	95	98.6	73.0	0	1	0	1	0	0	22.75	20.5	0	1	28.11	6.74	28.0	0	1
82	M	1	76.0	13	73	9	1	0	0	1	1	1	2.4	10.65	4.44	4.9	402.0	2.3	9.4	204	5.1	8.7	136.0	60	16	100	97.6	36.0	1	1	0	1	1	1	15.05	24.15	0	0	12.79	6.74	28.0	0	0
83	F	1	48.1	4	43	6	1	0	1	0	1	1	2.9	8.05	2.78	4.9	218.0	1.7	2.0	205	0.9	9.3	138.0	66	24	100	98.1	72.0	0	1	0	1	0	1	14.55	7.95	0	0	7.68	6.71	28.0	0	0
80	F	2	70.7	1	32	8	1	0	0	1	1	0	2.9	10.6	3.66	9.3	389.0	1.6	1.6	244	0.9	8.5	139.0	91	27	97	97.8	111.0	1	1	1	0	0	1	13.7	13.65	0	0	42.81	6.71	28.0	0	0
69	F	1	96.5	2	41	3	0	0	1	0	0	0	2.1	8.03	3.82	3.8	206.0	2.2	1.5	145	1.0	8.6	154.0	126	27	100	97.7	70.0	1	1	0	0	0	1	16.68	15.63	0	1	220.63	6.71	28.0	0	0
63	M	1	116.2	7	32	6	1	0	0	0	0	0	2.9	9.5	3.28	4.0	371.0	2.3	1.4	127	1.2	8.7	139.0	87	16	100	99.8	54.0	1	1	0	0	1	1	14.1	16.33	0	0	11.96	6.71	28.0	0	0
92	F	3	89.1	5	46	9	0	0	0	1	1	1	2.7	8.93	3.31	3.5	268.0	1.8	2.5	109	1.7	8.0	149.0	88	21	100	98.6	54.0	0	1	0	1	0	1	14.6	10.77	0	0	15.57	6.7	28.0	0	0
61	M	1	121.3	7	41	5	0	1	0	1	0	0	4.4	12.48	2.84	4.3	322.0	1.7	1.1	178	1.1	8.6	142.0	86	16	98	98.4	90.0	1	1	0	1	1	1	13.24	18.36	0	0	15.93	6.7	28.0	0	0
67	F	1	68.0	2	38	3	0	0	1	0	0	0	3.6	8.45	2.35	2.7	302.0	1.4	1.6	216	0.6	7.6	131.0	78	12	100	98.0	69.0	1	1	0	1	1	1	13.7	13.25	0	0	15.74	6.69	28.0	0	0
92	F	3	56.6	4	31	7	0	0	1	0	0	0	3.7	11.8	3.19	3.9	251.0	2.3	1.2	199	0.9	9.0	136.0	70	18	100	97.5	77.0	1	1	0	0	0	1	13.0	10.03	0	0	14.13	6.69	28.0	0	0
64	F	3	83.4	1	23	4	0	0	0	1	0	0	3.9	13.7	3.51	3.1	323.0	2.0	1.5	92	0.9	9.0	143.0	109	23	96	98.0	82.0	0	1	1	0	1	1	14.6	8.9	0	0	10.76	6.68	28.0	0	0
83	M	1	87.0	11	53	10	1	1	0	1	1	0	3.5	12.15	3.47	7.4	716.0	1.9	2.0	354	2.5	8.5	133.0	80	19	84	97.3	87.0	1	1	0	0	0	0	13.75	18.0	0	1	6.57	6.68	6.57	1	1
92	F	3	71.0	6	50	9	1	1	0	0	0	0	2.7	8.1	3.0	4.9	209.0	1.6	1.3	269	1.5	7.7	138.0	52	16	99	97.1	79.0	1	1	0	0	0	0	14.9	11.9	0	1	6.68	6.68	6.68	1	1
73	M	1	92.5	10	63	9	0	1	0	1	1	0	1.8	11.65	6.47	4.5	317.0	2.3	2.3	269	4.3	9.1	155.0	114	18	92	99.0	70.0	1	1	1	0	0	1	15.25	16.7	0	0	14.76	6.67	28.0	0	0
66	M	3	105.0	10	44	7	0	1	0	1	0	0	2.3	8.3	3.61	3.8	176.0	1.7	4.0	102	3.9	7.3	131.0	85	15	95	97.4	64.0	1	1	0	0	0	1	17.4	11.8	0	0	6.65	6.66	28.0	0	0
68	F	1	104.15	6	38	5	0	0	0	0	0	0	1.8	8.8	4.89	4.9	290.0	1.9	1.2	128	1.3	8.1	146.0	115	27	94	95.8	63.0	1	1	0	0	0	1	16.7	64.7	0	1	57.33	6.66	28.0	0	0
60	F	3	77.9	6	37	6	0	1	1	0	0	1	2.6	11.6	4.46	5.0	133.0	1.7	1.4	184	0.6	8.8	127.0	65	17	94	98.8	89.0	1	1	1	0	0	1	13.45	19.85	0	0	24.57	6.65	28.0	0	0
67	M	3	84.0	2	30	2	0	0	1	0	0	0	3.7	13.1	3.54	3.5	330.0	1.8	1.2	86	0.7	8.7	139.0	109	14	94	98.5	144.0	0	1	0	1	0	1	14.05	13.05	0	0	11.42	6.63	28.0	0	0
86	F	1	63.2	7	57	6	0	0	1	0	0	0	3.0	8.54	2.85	5.0	288.0	1.9	1.8	210	0.6	7.7	138.0	86	19	100	97.6	74.0	1	1	0	0	0	1	14.79	8.59	0	1	7.73	6.61	7.73	1	1
47	F	2	65.0	2	29	3	0	1	0	1	0	0	3.6	10.7	2.97	4.9	515.0	2.0	1.8	324	0.6	9.2	130.0	111	20	91	98.3	95.0	1	1	0	1	0	1	15.5	15.3	0	0	18.33	6.61	28.0	0	0
69	M	1	133.0	9	58	8	0	1	0	0	0	1	1.8	9.0	5.0	3.6	442.0	1.3	2.7	63	1.2	8.0	138.0	118	24	96	102.5	114.0	1	1	0	1	0	1	18.95	13.23	0	1	40.83	6.61	28.0	0	1
89	M	2	65.3	9	61	11	1	1	0	1	1	0	3.0	10.7	3.57	4.8	502.0	2.1	1.5	189	2.3	9.8	142.0	119	28	99	98.8	90.0	1	1	1	0	1	1	13.05	14.0	0	0	17.35	6.6	28.0	0	0
61	M	3	83.1	3	28	3	0	0	1	0	1	0	3.0	8.75	2.92	3.4	202.0	1.9	1.4	102	0.7	8.3	142.0	54	16	100	98.4	99.0	1	1	0	1	0	1	14.75	4.95	0	0	24.38	6.59	28.0	0	0
55	M	1	75.8	5	32	5	1	1	1	1	0	0	3.4	10.0	2.94	4.0	221.0	2.1	1.2	174	1.1	9.1	131.0	111	25	96	97.4	63.0	1	1	0	1	1	1	15.7	17.5	0	0	31.48	6.59	28.0	0	0
70	M	1	97.96666667	7	51	7	1	0	0	1	0	0	3.1	10.95	3.53	4.7	402.0	1.8	2.0	152	5.5	8.9	136.0	75	24	92	99.2	85.0	1	1	0	1	0	1	15.6	15.3	0	0	9.65	6.58	28.0	0	0
72	F	1	150.45	5	44	4	0	0	0	1	0	0	2.9	14.1	4.86	3.6	301.0	1.4	1.1	117	1.1	8.9	141.0	110	25	99	99.2	123.0	1	1	0	1	1	1	13.5	24.3	0	0	19.45	6.57	28.0	0	0
78	F	1	85.7	11	33	7	0	0	1	0	1	0	3.2	15.1	4.72	3.4	338.0	2.1	1.1	166	3.0	9.3	152.0	110	20	100	97.8	122.0	1	1	0	0	0	1	13.9	11.0	0	0	11.97	6.56	28.0	0	0
61	M	1	124.0	4	36	2	0	0	1	0	0	0	3.8	13.15	3.46	4.5	287.0	1.9	2.2	120	1.2	8.8	140.0	94	19	100	99.4	106.0	0	1	0	1	0	1	14.6	5.35	0	0	4.48	6.55	28.0	0	0
69	F	1	77.4	5	55	8	0	1	0	1	0	1	2.4	8.63	3.6	4.1	476.0	1.9	1.7	280	1.9	8.3	130.0	83	12	97	97.7	55.0	1	1	0	0	0	1	18.28	11.1	0	0	12.36	6.54	28.0	0	0
54	M	1	89.65	15	41	10	1	1	0	1	0	1	3.5	8.5	2.43	4.5	629.0	1.8	3.2	128	4.5	9.1	139.0	80	21	100	98.0	161.0	1	1	0	1	0	1	25.7	2.78	0	0	20.92	6.54	28.0	0	0
68	F	3	79.0	11	49	4	1	0	1	0	0	0	3.2	13.23	4.13	4.0	681.0	2.0	1.2	114	2.5	7.9	140.0	82	27	99	98.1	92.0	1	1	0	1	0	1	15.8	19.2	0	0	52.28	6.54	28.0	0	0
83	F	1	86.9	10	71	7	0	0	1	0	1	0	2.8	13.7	4.89	4.5	206.0	2.4	1.4	535	2.0	8.8	169.0	137	26	97	97.0	73.0	1	1	0	0	1	0	14.95	21.05	0	0	36.89	6.54	28.0	0	0
74	F	3	80.0	14	76	8	0	0	0	1	0	1	2.3	8.36	3.63	4.1	684.0	2.0	4.1	271	1.9	8.0	133.0	75	16	94	101.2	68.0	1	1	0	0	1	1	16.62	18.64	0	1	6.5	6.53	6.5	1	1
91	M	1	66.0	11	61	4	0	0	1	0	0	0	2.5	8.25	3.3	4.4	324.0	2.4	1.3	137	2.4	7.7	140.0	88	31	98	97.8	55.0	1	1	0	1	0	1	14.93	14.45	0	0	9.02	6.52	28.0	0	0
89	M	1	78.6	10	85	8	0	0	1	1	0	0	3.3	8.9	2.7	5.1	667.0	2.0	1.5	144	1.3	8.6	135.0	113	19	98	94.4	64.0	0	1	0	0	0	1	16.7	0.7	1	0	9.96	6.51	9.96	1	1
77	M	1	73.8	4	31	5	0	0	0	1	0	1	3.9	17.4	4.46	3.8	402.0	2.0	1.3	145	1.0	9.6	144.0	68	15	94	99.3	121.0	0	1	1	0	1	0	14.15	13.95	0	1	6.4	6.51	6.4	1	1
61	F	1	91.0	12	62	10	0	1	0	1	0	0	2.8	11.03	3.94	3.8	249.0	2.1	1.9	215	1.5	8.2	139.0	131	25	100	37.2	83.0	1	0	0	1	0	1	15.5	16.87	0	0	16.78	6.5	28.0	0	0
49	M	1	85.9	3	27	0	0	0	0	0	0	0	3.4	12.2	3.59	3.8	335.0	1.8	1.1	122	0.7	8.3	137.0	160	10	92	97.7	94.0	1	1	0	0	1	1	12.1	12.8	0	0	11.15	6.5	28.0	0	0
83	F	1	70.4	10	68	11	0	1	0	1	1	0	3.2	9.4	2.94	3.9	245.0	1.6	2.2	213	2.6	8.1	138.0	90	15	100	97.6	73.0	1	1	0	0	0	1	13.8	67.5	1	0	17.84	6.49	17.84	1	1
73	M	1	97.35	7	43	8	0	1	0	1	0	0	3.4	11.35	3.34	4.2	234.0	2.2	2.0	194	1.4	7.9	138.0	89	10	98	96.2	74.0	1	1	0	1	0	1	19.55	8.55	1	0	10.34	6.48	28.0	0	0
66	M	1	78.2	8	55	7	0	1	0	0	0	0	2.5	9.43	3.77	5.7	4180.0	1.2	2.2	137	4.1	8.1	135.0	71	28	100	100.7	118.0	1	1	0	0	0	1	14.43	20.27	0	1	6.43	6.47	6.43	1	1
73	M	1	113.2666667	7	42	5	0	1	1	0	0	1	2.6	9.3	3.58	4.2	139.0	1.5	1.7	157	1.8	7.8	142.0	92	17	99	97.5	99.0	1	1	0	0	0	1	16.4	16.8	0	0	13.24	6.47	28.0	0	0
79	F	1	95.9	13	60	8	0	1	0	1	0	0	2.6	8.78	3.38	4.3	630.0	1.9	2.8	244	2.9	8.2	139.0	98	18	100	97.6	64.0	1	1	0	0	0	1	17.66	20.64	0	1	6.35	6.45	6.35	1	1
79	F	1	45.6	8	53	7	0	0	0	0	0	0	1.2	6.98	5.82	4.4	143.0	1.7	1.7	100	1.7	8.8	138.0	97	20	99	96.9	102.0	0	1	0	0	0	0	20.66	50.2	0	0	9.75	6.45	28.0	0	0
80	F	1	101.4	3	46	4	0	0	1	0	0	0	2.6	13.47	5.18	3.9	217.0	1.5	1.7	173	0.7	7.5	137.0	130	27	98	97.6	76.0	1	1	0	1	0	1	15.23	12.23	0	0	19.83	6.44	28.0	0	0
33	M	1	131.9	6	20	1	0	0	0	0	0	0	2.8	8.36	2.99	5.6	262.0	3.2	1.2	98	1.4	8.0	139.0	72	10	95	97.6	61.0	1	1	0	1	1	1	14.55	8.93	0	0	25.77	6.43	28.0	0	0
75	F	1	69.7	7	55	9	0	0	0	1	1	1	2.5	8.23	3.29	4.3	423.0	2.2	1.3	180	1.9	6.9	145.0	110	20	95	98.6	69.0	1	0	0	0	1	1	16.0	14.37	0	1	6.38	6.43	6.38	1	1
87	M	1	77.6	12	69	9	0	0	0	0	1	0	3.4	13.55	3.99	3.9	353.0	2.3	1.3	203	1.8	8.5	140.0	61	17	86	95.6	76.0	1	1	0	0	0	0	13.25	14.45	0	1	6.24	6.42	6.24	1	1
65	M	1	121.0	7	66	13	0	1	0	1	0	0	1.9	6.8	3.58	4.9	1375.0	2.0	1.6	140	1.8	8.5	132.0	131	14	92	97.7	88.0	1	1	0	0	1	1	20.3	28.38	0	1	6.32	6.42	6.32	1	1
74	M	3	63.25	12	46	8	1	1	0	1	0	0	2.9	10.56	3.64	4.8	269.0	1.1	1.4	163	1.2	8.8	139.0	98	16	100	98.0	98.0	1	1	0	0	0	1	14.94	6.47	0	0	11.5	6.42	28.0	0	0
72	M	1	113.5	8	46	10	0	1	0	1	0	1	2.3	7.95	3.46	4.2	230.0	2.3	1.3	103	2.4	8.0	135.0	56	6	99	97.5	87.0	1	1	0	0	0	1	15.45	14.75	0	0	14.92	6.39	28.0	0	0
74	M	1	121.9666667	10	45	8	0	1	0	1	0	0	3.0	6.3	2.1	4.1	138.0	3.0	1.2	62	3.2	8.8	145.0	62	22	99	98.5	116.0	1	1	0	0	0	0	21.7	5.9	0	0	23.39	6.38	28.0	0	0
78	M	3	68.05	9	40	7	1	0	0	1	0	0	2.8	12.1	4.32	5.1	638.0	2.4	1.9	210	2.3	8.2	126.0	74	27	100	96.3	52.0	0	1	0	0	0	1	19.45	12.2	0	0	12.82	6.38	28.0	0	0
59	M	1	90.9	10	42	2	0	0	1	0	0	0	2.4	11.73	4.89	4.9	426.0	1.5	1.2	144	1.9	6.9	143.0	109	20	100	98.6	76.0	1	1	0	0	0	1	14.08	2.93	0	0	13.76	6.38	28.0	0	0
47	M	1	93.95	9	40	2	1	1	1	0	0	0	3.3	8.83	2.68	4.7	243.0	2.5	1.1	135	1.0	8.9	135.0	98	15	98	98.5	102.0	1	1	0	0	1	1	13.47	7.93	0	0	18.98	6.37	28.0	0	0
71	F	1	77.85	7	37	5	0	0	1	0	1	1	3.3	9.4	2.85	4.3	267.0	2.4	1.5	106	0.6	8.0	139.0	80	20	100	98.1	83.0	1	1	1	0	1	1	13.67	13.77	0	0	13.95	6.36	28.0	0	0
71	M	1	123.35	6	32	5	1	1	1	1	0	0	3.5	11.5	3.29	3.5	229.0	2.1	1.5	167	0.9	8.3	140.0	100	18	100	98.9	87.0	1	1	0	0	1	1	13.27	15.3	0	0	8.71	6.35	28.0	0	0
76	M	1	82.5	5	34	5	0	0	0	0	0	0	3.0	9.6	3.2	4.3	232.0	2.5	1.9	119	1.0	8.2	137.0	77	29	92	99.2	84.0	0	1	1	0	0	1	16.5	5.3	0	0	12.6	6.35	28.0	0	0
91	M	1	92.73333333	3	31	6	0	0	1	0	0	0	2.9	14.1	4.86	3.9	235.0	1.9	1.3	151	1.0	7.6	143.0	69	18	98	99.5	81.0	1	1	0	0	0	1	15.8	5.9	0	1	4.93	6.34	4.93	1	1
79	F	1	70.2	5	38	6	0	0	1	0	0	0	3.0	12.7	4.23	4.1	596.0	2.3	1.0	100	0.9	8.9	144.0	84	17	95	98.2	86.0	1	1	0	0	0	1	14.5	13.75	0	0	11.55	6.34	28.0	0	0
68	M	1	106.1	6	17	3	1	0	1	0	0	0	2.9	10.05	3.47	4.2	272.0	2.1	1.2	106	0.9	8.0	138.0	74	19	94	98.0	72.0	1	1	0	1	1	1	14.4	8.5	0	0	9.35	6.33	28.0	0	0
64	M	3	89.0	2	27	6	0	0	0	0	0	0	3.4	11.2	3.29	3.8	128.0	1.6	1.7	108	0.9	8.9	135.0	73	19	100	99.8	92.0	0	1	1	0	0	1	13.7	7.3	0	0	32.75	6.33	28.0	0	0
71	F	1	68.7	6	56	11	0	1	0	1	1	0	2.5	11.57	4.63	3.8	1458.0	1.3	1.9	351	1.3	8.2	139.0	85	24	100	99.7	75.0	1	1	1	0	1	1	13.1	25.47	0	0	15.29	6.33	28.0	0	0
83	F	3	74.4	2	32	5	0	0	0	1	0	0	4.1	12.1	2.95	4.4	243.0	1.9	1.2	90	0.7	8.8	135.0	130	13	93	98.0	96.0	0	1	1	0	0	1	12.15	7.65	0	0	10.19	6.33	28.0	0	0
74	M	1	94.25	3	35	9	1	1	0	1	0	0	2.7	8.45	3.13	2.8	402.0	2.4	1.6	130	1.0	9.5	140.0	80	15	100	97.8	78.0	1	1	1	1	1	1	15.0	11.93	0	0	56.98	6.31	28.0	0	0
77	F	3	91.3	5	51	6	0	0	1	1	0	0	2.6	11.4	4.38	4.8	354.0	2.4	1.6	127	1.8	7.6	130.0	88	18	98	96.7	50.0	0	1	0	1	0	0	15.9	11.23	0	1	8.7	6.3	8.7	1	1
91	M	1	75.0	3	26	11	0	1	0	1	0	1	3.6	9.05	2.51	4.1	233.0	1.9	1.3	91	1.1	9.0	144.0	99	15	96	99.0	119.0	0	1	0	0	0	0	15.8	7.7	0	0	8.51	6.3	28.0	0	0
77	M	3	114.7	8	40	6	0	0	0	0	0	0	3.9	10.78	2.76	4.1	345.0	1.8	1.0	141	0.8	8.9	140.0	64	17	94	98.1	101.0	1	1	0	1	1	1	13.8	8.33	0	0	10.77	6.3	28.0	0	0
76	F	2	74.85	2	22	6	1	0	0	1	0	0	2.9	11.35	3.91	4.0	400.0	1.7	1.8	109	0.9	9.5	141.0	94	25	99	97.9	93.0	1	1	1	1	0	1	20.0	12.9	0	0	84.57	6.29	28.0	0	0
64	M	3	66.0	7	29	3	0	1	1	0	0	0	2.6	10.0	3.85	4.4	256.0	1.4	1.2	273	0.8	6.5	141.0	80	22	100	97.5	92.0	1	1	0	0	1	1	14.17	5.4	0	0	10.49	6.28	28.0	0	0
90	F	1	122.1	5	38	10	1	1	0	1	1	0	3.7	10.45	2.82	5.2	411.0	2.0	2.2	171	2.6	8.5	137.0	68	19	80	97.7	54.0	1	1	0	1	0	1	14.4	8.95	0	1	6.7	6.28	6.7	1	1
89	M	3	63.0	15	54	6	0	0	0	0	0	1	2.0	13.0	6.5	3.1	374.0	2.3	1.7	88	2.5	6.1	165.0	83	20	100	97.8	80.0	1	1	0	0	1	1	15.33	7.43	1	0	10.06	6.28	12.35	1	1
78	M	1	85.1	7	34	5	1	0	0	0	0	0	3.7	7.53	2.04	4.6	296.0	2.2	1.8	112	0.9	7.9	137.0	80	15	100	98.7	74.0	1	1	0	0	1	1	13.17	14.23	0	0	15.73	6.26	28.0	0	0
67	F	3	87.0	4	35	7	0	1	1	0	0	0	4.0	10.25	2.56	4.6	374.0	1.8	4.0	186	1.4	9.9	137.0	76	17	99	97.7	93.0	1	1	0	1	0	1	14.65	8.0	0	0	38.07	6.26	28.0	0	0
69	M	1	77.7	5	28	4	1	0	1	1	0	0	4.3	10.5	2.44	4.4	312.0	2.4	1.5	92	0.6	9.0	140.0	78	14	99	99.1	73.0	0	1	0	1	1	1	13.02	15.56	0	0	11.89	6.25	28.0	0	0
72	M	1	65.4	3	29	9	0	1	0	0	0	0	3.9	12.3	3.15	3.8	198.0	1.3	1.0	60	1.2	8.5	144.0	115	8	100	97.4	67.0	1	1	0	0	1	1	15.1	18.6	0	0	8.35	6.25	28.0	0	0
70	M	1	110.225	11	41	9	0	1	0	1	0	1	2.9	7.63	2.63	4.2	173.0	1.8	1.6	134	3.2	7.7	141.0	133	21	92	100.9	64.0	1	1	0	0	1	1	17.35	19.85	0	0	40.92	6.24	28.0	0	0
66	M	1	104.0	12	60	3	1	0	0	1	0	0	2.7	8.33	3.09	4.0	270.0	3.0	1.9	122	0.9	7.9	139.0	95	16	100	98.0	75.0	1	1	1	0	0	1	21.83	6.08	0	0	38.74	6.24	28.0	0	0
91	F	1	80.8	7	35	11	1	1	0	1	0	1	3.4	11.78	3.46	4.5	291.0	2.4	1.0	233	1.7	9.0	135.0	119	17	98	97.9	113.0	1	1	0	1	1	1	15.88	18.18	0	0	17.04	6.24	28.0	0	0
76	M	3	69.4	6	41	4	1	0	0	1	0	0	2.7	8.43	3.12	3.8	226.0	3.0	1.7	144	0.6	7.3	137.0	80	14	100	98.1	73.0	1	1	0	1	1	1	14.43	10.48	0	0	13.64	6.24	28.0	0	0
84	M	1	96.9	6	53	9	0	1	0	1	0	0	3.1	9.03	2.91	5.0	196.0	2.0	1.6	191	1.8	9.0	138.0	123	23	100	97.2	108.0	1	1	1	0	0	1	16.0	6.93	0	0	13.57	6.24	28.0	0	0
87	M	1	77.0	6	44	6	0	0	1	0	0	0	3.5	8.73	2.49	3.7	203.0	2.3	0.9	181	0.9	9.8	146.0	79	16	99	98.2	64.0	1	1	0	0	0	1	20.73	22.1	0	0	10.16	6.24	28.0	0	0
66	M	1	106.25	10	48	4	1	1	1	1	0	0	3.5	10.08	2.88	4.2	273.0	2.8	1.5	188	1.6	8.2	141.0	107	12	94	97.9	59.0	1	1	0	1	1	1	12.65	20.48	0	1	17.72	6.24	28.0	0	0
86	M	3	62.0	5	40	6	0	1	1	0	0	0	2.3	10.23	4.45	3.9	182.0	1.8	1.1	111	1.1	8.4	140.0	113	20	95	97.8	88.0	1	1	0	0	0	1	16.15	7.88	0	0	11.83	6.24	28.0	0	0
68	M	1	88.2	9	50	4	1	0	0	0	0	0	4.4	10.67	2.43	5.8	307.0	3.3	1.2	103	1.6	8.4	141.0	71	16	100	97.5	70.0	1	1	0	1	1	1	13.2	9.8	0	0	11.26	6.24	28.0	0	0
69	M	1	170.0	13	64	4	1	1	1	1	0	0	3.0	8.13	2.71	5.5	9610.0	2.0	2.9	187	2.1	8.4	130.0	65	23	90	97.5	70.0	1	1	0	1	0	1	14.53	19.73	0	0	16.14	6.23	28.0	0	0
80	F	1	96.6	1	29	7	0	1	0	1	0	1	3.8	11.2	2.95	4.9	380.0	1.9	1.2	216	0.9	8.5	137.0	82	29	95	98.3	78.0	1	1	0	1	1	1	14.55	11.5	0	0	8.49	6.23	28.0	0	0
67	F	1	42.45	6	56	11	0	0	1	1	0	1	3.1	8.6	2.77	5.0	188.0	2.4	1.0	105	0.8	8.7	143.0	63	24	89	97.6	78.0	1	1	0	0	0	1	15.6	12.1	0	0	10.64	6.22	28.0	0	0
86	F	3	63.0	8	37	6	1	1	1	1	0	0	2.7	9.4	3.48	3.9	469.0	2.4	1.8	126	0.5	7.9	141.0	88	14	100	98.9	75.0	1	1	0	1	0	1	13.37	13.8	0	0	10.06	6.21	28.0	0	0
70	M	1	106.7	12	60	3	0	0	1	0	0	0	3.1	9.36	3.02	4.1	230.0	2.3	1.5	154	1.0	7.9	141.0	88	13	100	97.8	65.0	1	1	0	1	1	1	15.98	9.65	0	0	17.75	6.21	28.0	0	0
73	M	3	105.85	11	74	7	1	1	1	1	0	0	3.1	9.9	3.19	4.2	434.0	2.5	1.7	136	0.9	8.0	140.0	89	19	99	98.8	69.0	1	1	0	1	1	1	14.25	16.75	0	0	8.52	6.21	28.0	0	0
83	F	2	57.9	12	74	8	0	1	1	0	0	0	1.7	11.78	6.93	3.8	402.0	1.7	1.7	156	0.8	7.9	146.0	66	115	99	98.4	86.0	1	1	0	0	1	0	18.12	6.98	0	1	6.13	6.2	6.13	1	1
74	M	1	118.7	6	42	6	1	0	0	0	0	1	3.2	9.87	3.08	5.3	444.0	2.7	1.5	107	2.0	8.2	136.0	65	13	100	98.0	62.0	1	1	0	1	1	1	14.5	12.63	0	0	9.39	6.2	28.0	0	0
71	M	3	82.1	5	54	3	1	0	0	0	0	0	2.1	10.02	4.77	4.3	322.0	2.6	1.5	135	2.4	6.7	129.0	124	18	98	97.5	79.0	1	1	1	0	1	1	13.96	22.08	0	0	21.82	6.19	28.0	0	0
87	F	3	62.0	5	39	7	1	0	0	1	1	0	3.2	9.38	2.93	4.0	546.0	2.0	1.2	171	0.8	8.2	136.0	98	28	92	97.6	67.0	0	1	0	0	1	0	14.35	12.9	0	0	12.07	6.19	28.0	0	0
70	M	1	111.3	4	34	7	0	0	0	1	0	1	3.9	11.3	2.9	4.2	272.0	2.0	1.9	155	0.8	8.7	135.0	149	25	94	98.2	114.0	1	0	0	0	1	1	14.8	1.9	0	1	6.09	6.19	6.09	1	1
81	M	1	93.0	3	26	9	1	1	0	1	1	0	3.4	12.6	3.71	4.4	398.0	2.1	1.1	262	1.4	8.3	137.0	65	16	93	97.8	87.0	1	1	0	1	0	1	13.8	9.5	0	0	11.6	6.19	28.0	0	0
80	F	3	78.9	15	90	11	0	1	0	1	0	0	3.1	8.65	2.79	5.5	208.0	2.9	3.0	116	4.8	8.7	134.0	55	16	95	85.0	68.0	0	0	0	0	0	0	20.2	5.0	0	1	5.98	6.17	5.98	1	1
89	M	1	96.0	6	47	5	0	0	1	1	0	0	3.3	9.04	2.74	3.8	718.0	1.8	1.7	195	0.7	7.2	140.0	75	13	100	97.9	71.0	1	1	0	0	0	0	14.79	14.06	0	1	6.1	6.17	6.1	1	1
68	F	1	97.3	1	25	2	0	0	1	0	0	0	4.0	11.75	2.94	3.6	209.0	2.0	1.1	103	1.0	9.1	142.0	63	19	99	98.1	87.0	1	1	0	1	1	1	13.85	7.45	0	0	11.15	6.16	28.0	0	0
69	F	1	86.45	1	31	5	1	1	1	0	0	1	2.7	9.2	3.41	4.4	419.0	1.3	1.4	130	0.6	8.4	135.0	77	17	100	97.6	73.0	1	1	0	1	1	1	15.9	11.08	0	0	12.84	6.16	28.0	0	0
71	M	3	107.4	3	32	8	0	1	0	1	0	0	3.4	9.7	2.85	3.8	268.0	2.3	2.2	122	2.3	9.9	142.0	70	17	98	97.5	80.0	1	1	0	1	1	1	15.0	16.5	0	0	9.91	6.16	28.0	0	0
66	M	3	117.8333333	6	32	8	0	1	0	1	0	0	3.1	9.15	2.95	6.1	161.0	2.4	1.4	179	7.5	8.5	136.0	86	24	96	98.6	53.0	1	1	0	0	0	1	18.2	13.95	0	0	29.83	6.15	28.0	0	0
67	M	1	92.9	11	39	10	0	1	1	0	0	0	2.4	8.45	3.52	4.0	284.0	1.5	1.4	327	1.2	7.3	132.0	122	21	86	98.8	99.0	1	1	0	0	0	1	16.3	2.95	1	0	16.58	6.15	16.58	1	1
45	F	3	126.0	11	64	3	0	0	1	0	1	0	3.0	11.1	3.7	3.9	498.0	3.3	1.3	119	5.3	7.7	153.0	170	30	100	97.5	79.0	1	1	0	0	1	1	19.67	19.73	0	1	19.28	6.14	19.28	1	1
59	F	1	45.8	11	37	3	0	0	0	0	0	1	3.2	12.65	3.95	6.4	2115.0	2.2	1.8	193	1.5	7.3	136.0	94	20	100	97.7	64.0	0	1	0	0	1	1	15.8	13.15	0	0	9.99	6.13	28.0	0	0
90	F	2	82.95	10	54	9	0	0	0	1	1	0	3.0	8.53	2.84	4.9	346.0	2.1	3.0	152	4.1	8.6	137.0	71	15	96	98.0	68.0	0	1	0	1	0	1	15.2	8.6	0	0	44.82	6.13	28.0	0	0
80	F	1	70.95	11	42	6	0	0	0	0	1	0	3.0	11.25	3.75	4.0	354.0	2.9	1.8	79	2.7	7.2	138.0	107	23	96	100.6	70.0	0	1	0	0	0	1	15.5	1.5	0	1	6.17	6.13	6.17	1	1
74	F	1	71.7	5	60	8	0	1	0	1	0	0	3.1	10.7	3.45	5.1	637.0	2.3	4.3	149	6.8	7.5	120.0	67	14	100	97.6	90.0	1	1	0	0	0	1	22.0	10.5	0	1	19.58	6.13	19.58	1	1
54	M	1	88.1	8	39	6	0	1	0	0	1	0	1.1	8.83	8.03	3.7	253.0	1.2	1.6	70	1.4	4.8	135.0	108	16	95	36.6	71.0	1	1	1	0	1	1	19.5	12.97	0	1	6.55	6.12	6.55	1	1
71	F	1	45.2	2	46	7	1	0	0	1	0	0	3.1	11.2	3.61	4.3	345.0	2.5	2.1	109	1.6	9.1	134.0	80	20	97	95.6	84.0	0	1	0	1	0	0	16.4	5.9	0	0	8.02	6.12	28.0	0	0
78	M	3	82.0	4	37	3	1	0	1	0	0	0	2.7	7.2	2.67	3.9	340.0	2.0	1.3	117	0.8	7.5	136.0	89	16	98	100.4	82.0	0	1	0	1	0	1	14.2	18.0	0	0	11.93	6.11	28.0	0	0
71	F	1	107.0	7	59	11	0	1	1	0	0	0	2.0	10.7	5.35	3.6	440.0	1.9	1.3	364	1.3	7.5	130.0	90	26	100	98.2	51.0	1	1	0	0	0	1	18.8	21.0	0	0	23.98	6.1	28.0	0	0
76	M	1	82.3	4	56	12	1	1	1	1	0	0	2.7	10.9	4.04	5.1	279.0	1.6	1.2	192	0.8	8.4	137.0	91	15	100	97.7	69.0	0	1	0	0	0	1	15.9	13.4	0	0	15.27	6.1	28.0	0	0
59	M	1	108.15	8	58	6	1	1	0	1	0	0	2.7	8.65	3.2	2.9	397.0	3.0	1.9	170	5.2	7.8	140.0	86	18	100	97.5	52.0	1	1	0	1	0	1	15.13	16.2	0	1	25.35	6.09	28.0	0	0
78	F	3	112.7	6	55	4	1	1	1	0	0	0	3.2	9.03	2.82	5.1	359.0	2.3	1.2	104	1.1	8.8	141.0	80	12	98	98.6	49.0	1	1	0	1	1	1	16.5	17.3	0	0	8.07	6.09	28.0	0	0
90	F	2	73.8	8	51	5	0	0	1	0	0	0	2.6	8.65	3.33	5.8	218.0	1.9	1.5	101	0.8	9.7	134.0	111	20	100	96.8	128.0	0	1	1	0	1	1	16.15	12.4	1	0	7.84	6.08	7.84	1	1
86	F	3	54.5	8	52	8	0	0	1	1	1	0	2.4	12.45	5.19	4.5	1931.0	2.3	1.2	210	1.7	8.1	139.0	125	20	94	96.1	86.0	1	1	0	0	1	0	13.45	15.3	0	1	6.1	6.08	6.1	1	1
67	M	1	126.0	11	61	9	0	1	0	0	0	0	3.9	6.78	1.74	5.8	334.0	1.7	3.2	93	3.3	9.1	137.0	85	20	100	98.5	111.0	1	1	0	0	0	1	20.3	8.46	0	0	55.77	6.08	28.0	0	0
84	F	3	53.8	4	58	6	0	1	1	1	0	0	2.6	10.8	4.15	5.2	160.0	2.1	1.3	146	0.6	7.6	109.0	105	16	98	97.0	79.0	1	1	0	1	1	1	11.9	16.9	0	0	19.02	6.07	28.0	0	0
56	M	1	122.8	3	32	2	0	0	0	0	0	0	3.0	11.85	3.95	4.1	581.0	1.9	1.2	127	0.9	7.9	141.0	80	20	100	99.6	95.0	1	1	0	1	1	1	13.83	16.5	0	0	15.68	6.06	28.0	0	0
72	M	1	79.13333333	9	46	6	0	0	0	0	0	0	2.5	7.46	2.98	5.2	2895.0	1.5	1.1	155	1.2	7.7	142.0	139	21	83	97.2	87.0	0	1	0	0	0	1	18.43	20.2	1	0	9.96	6.06	9.96	1	1
71	M	1	70.3	2	28	4	0	1	1	0	0	0	3.5	10.0	2.86	3.2	173.0	0.9	1.1	171	0.5	8.4	137.0	76	17	98	97.4	99.0	1	1	0	0	0	1	17.0	4.4	0	0	6.63	6.06	28.0	0	0
77	F	1	95.2	12	50	7	0	1	0	1	0	0	3.6	10.87	3.02	6.5	285.0	1.6	2.1	241	1.7	7.9	141.0	120	24	98	99.7	93.0	1	1	1	0	1	1	16.93	23.33	0	0	11.85	6.05	28.0	0	0
75	M	1	98.65	8	42	9	1	0	0	1	1	0	2.8	13.4	4.79	4.5	541.0	1.7	1.2	113	1.4	8.3	137.0	84	17	94	98.9	98.0	1	1	1	0	0	1	12.65	13.5	0	0	8.2	6.05	28.0	0	0
86	F	1	84.1	2	31	7	0	1	1	0	1	0	3.8	11.5	3.03	3.7	412.0	1.7	1.5	121	0.7	8.9	139.0	74	19	100	97.6	97.0	0	1	0	1	1	1	13.5	8.9	0	0	21.02	6.05	28.0	0	0
61	F	3	68.9	3	42	4	0	0	1	1	0	0	3.4	10.25	3.01	3.9	1716.0	2.3	1.7	137	1.0	8.5	150.0	99	20	100	99.1	70.0	1	1	1	0	1	1	14.35	20.45	0	0	12.74	6.05	28.0	0	0
69	F	1	74.0	3	35	4	0	0	1	0	0	0	3.1	9.83	3.17	4.2	195.0	3.3	1.3	100	1.1	8.8	144.0	83	21	100	97.4	66.0	1	1	0	1	1	1	13.88	9.65	0	0	12.58	6.05	28.0	0	0
81	M	1	97.7	7	46	4	0	0	1	0	0	0	3.1	14.03	4.53	5.7	324.0	3.7	1.3	190	2.5	8.6	137.0	105	17	95	97.7	98.0	1	1	0	0	0	1	12.77	25.13	0	0	21.47	6.05	28.0	0	0
78	M	1	79.2	3	51	11	0	0	0	0	0	0	2.4	10.07	4.2	4.5	361.0	2.2	1.5	102	1.6	8.4	146.0	102	26	99	98.2	85.0	0	1	0	0	0	1	16.3	11.6	0	1	16.06	6.04	16.06	1	1
29	M	1	90.9	6	32	1	1	0	0	1	0	0	4.0	13.45	3.36	3.8	326.0	2.2	2.0	153	1.7	9.0	133.0	118	22	96	98.5	52.0	0	1	1	0	0	1	13.5	14.4	0	0	10.91	6.04	28.0	0	0
86	M	1	64.0	6	38	9	0	0	0	1	0	0	3.1	9.52	3.07	4.9	281.0	2.3	1.4	115	2.3	9.6	142.0	76	20	100	98.4	80.0	1	1	0	0	0	1	16.1	9.6	0	1	5.91	6.03	5.91	1	1
70	M	3	86.25	4	34	4	0	0	1	0	0	1	3.5	9.95	2.84	4.9	268.0	2.2	1.1	119	1.9	8.8	143.0	60	18	100	96.3	68.0	1	1	0	0	0	1	18.4	13.25	0	0	7.92	6.03	28.0	0	0
80	M	3	82.2	5	46	4	0	0	1	0	0	0	4.0	12.1	3.03	3.3	465.0	1.9	1.6	119	0.9	8.6	146.0	88	20	100	97.8	57.0	1	1	0	0	0	1	15.0	12.7	0	1	5.92	6.03	5.92	1	1
70	F	1	55.0	1	36	7	0	0	1	0	0	1	2.6	10.97	4.22	4.2	230.0	1.7	1.2	245	0.8	8.0	135.0	105	13	100	96.8	93.0	1	1	0	0	0	1	18.53	12.17	0	0	12.76	6.03	28.0	0	0
79	M	1	92.9	12	70	5	1	1	1	0	0	0	2.8	10.4	3.71	4.7	362.0	2.1	1.5	131	0.9	7.7	136.0	85	15	98	97.1	89.0	1	0	0	1	1	1	13.1	24.8	0	0	13.82	6.02	28.0	0	0
87	F	3	77.0	11	59	8	0	1	1	0	1	1	2.5	8.27	3.31	3.7	661.0	2.2	1.1	86	3.4	7.9	131.0	128	16	94	97.6	68.0	1	1	0	0	0	1	15.8	4.8	0	1	6.0	6.02	6.0	1	1
77	F	1	47.13333333	6	72	6	1	0	1	1	0	0	2.2	6.4	2.91	3.7	160.0	1.6	1.5	661	1.6	6.1	129.0	118	28	97	95.7	73.0	0	1	0	0	0	1	18.2	16.55	0	0	7.91	6.02	28.0	0	0
66	M	1	99.25	6	34	7	0	0	0	1	1	1	3.9	10.15	2.6	4.0	581.0	1.9	1.2	102	9.4	7.0	138.0	72	15	99	95.9	71.0	0	1	0	0	1	1	16.8	7.95	0	0	22.12	6.01	28.0	0	0
68	F	1	55.25	10	32	2	1	0	0	0	0	0	3.2	8.87	2.77	3.9	278.0	2.6	2.4	141	0.7	8.0	139.0	80	14	100	99.2	88.0	1	1	0	1	0	0	14.33	12.03	0	0	10.0	6.01	28.0	0	0
76	M	1	98.5	8	50	6	0	1	1	0	0	0	3.9	12.43	3.19	5.4	431.0	1.2	1.2	300	1.4	8.0	135.0	75	13	100	100.2	110.0	1	1	0	0	0	1	12.63	13.93	0	0	14.93	6.01	28.0	0	0
84	F	1	47.0	9	57	10	0	0	1	1	0	1	2.6	9.43	3.63	2.8	313.0	1.5	1.5	123	0.8	7.4	128.0	61	14	99	97.1	72.0	0	1	0	0	1	1	14.37	10.75	0	1	6.06	6.0	6.06	1	1
88	M	1	51.7	3	53	9	0	0	0	0	0	1	2.4	9.3	3.88	3.8	222.0	1.9	1.0	141	1.5	7.4	146.0	86	21	100	97.6	65.0	0	1	1	0	0	1	15.3	19.15	0	0	13.73	6.0	28.0	0	0
78	M	3	73.4	5	47	6	0	1	1	0	0	0	2.8	9.77	3.49	4.3	218.0	1.2	1.4	438	0.7	7.3	133.0	79	11	100	97.7	55.0	1	1	0	1	1	1	14.18	13.33	0	0	22.91	5.99	28.0	0	0
72	M	1	100.1	10	35	9	0	1	0	1	0	1	3.0	8.38	2.79	4.3	242.0	3.5	1.6	102	1.9	8.0	142.0	95	13	100	98.1	102.0	1	1	0	1	1	1	15.3	15.65	0	0	12.13	5.98	28.0	0	0
75	M	1	81.53333333	4	51	12	0	1	0	0	0	0	3.1	9.05	2.92	5.6	2022.0	2.1	1.1	134	3.7	8.0	147.0	94	33	99	98.2	113.0	1	1	0	0	1	1	19.75	9.25	0	1	6.56	5.97	6.56	1	1
66	M	3	93.5	5	37	3	0	0	1	0	0	1	3.6	13.9	3.86	5.1	330.0	2.4	1.1	95	1.3	7.9	143.0	62	18	97	97.5	95.0	1	1	0	0	0	1	14.0	18.1	0	0	18.76	5.97	28.0	0	0
66	M	3	52.3	7	34	5	0	1	1	0	0	0	3.1	13.1	4.23	3.6	333.0	2.1	1.2	287	2.8	8.6	167.0	94	25	99	99.9	83.0	1	1	0	0	0	0	15.65	17.55	0	0	20.87	5.96	28.0	0	0
88	M	1	99.8	10	55	11	0	1	0	1	0	0	2.9	6.83	2.36	3.8	209.0	2.7	1.1	195	4.1	8.3	130.0	84	31	96	99.4	73.0	1	1	0	0	0	0	19.83	7.6	0	0	6.97	5.96	28.0	0	0
80	M	3	91.73333333	4	32	7	0	1	0	1	0	0	3.5	12.5	3.57	4.8	245.0	1.5	1.5	240	1.4	8.6	141.0	88	21	100	100.7	70.0	1	0	0	0	0	1	13.3	14.4	1	0	6.75	5.95	6.75	1	1
76	M	1	75.3	4	55	11	0	1	0	1	0	0	3.5	7.6	2.17	5.3	129.0	2.2	1.6	52	2.5	8.9	119.0	39	15	99	97.6	73.0	1	1	0	0	0	0	14.03	7.33	0	0	14.6	5.95	28.0	0	0
71	M	2	79.2	8	47	8	0	1	0	1	0	0	3.7	8.1	2.19	4.3	376.0	2.5	3.0	105	13.0	9.2	135.0	81	13	80	97.9	107.0	1	1	0	1	0	1	15.73	18.1	0	0	10.87	5.95	28.0	0	0
72	F	3	95.83333333	2	33	5	0	1	0	1	0	0	1.7	8.8	5.18	3.4	245.0	1.3	1.9	153	0.4	7.0	137.0	144	36	95	97.8	131.0	1	1	1	0	1	1	16.1	10.4	0	0	52.71	5.95	28.0	0	0
92	F	3	68.1	1	47	10	0	0	0	1	0	0	3.6	11.2	3.11	4.0	359.0	2.1	1.5	106	0.9	9.1	136.0	106	21	93	98.7	78.0	0	1	1	0	0	1	15.17	13.13	0	0	34.0	5.95	28.0	0	0
47	M	1	69.0	4	22	3	0	0	0	1	0	0	1.9	8.1	4.26	4.1	689.0	1.9	1.1	67	0.3	7.0	136.0	86	14	94	95.8	70.0	1	1	0	0	1	0	20.85	8.05	0	1	10.35	5.94	11.21	1	1
53	M	3	132.0	2	38	4	0	1	1	0	0	0	3.6	14.4	4.0	5.2	365.0	1.8	2.6	220	1.6	8.2	136.0	113	26	98	97.5	109.0	1	0	0	0	0	1	14.55	17.45	0	0	5.92	5.93	28.0	0	0
86	F	1	67.66666667	5	36	9	0	0	0	1	0	1	3.7	8.0	2.16	4.2	309.0	3.2	6.9	189	2.4	8.8	129.0	78	17	100	97.9	103.0	1	1	0	1	0	0	13.5	11.2	1	0	14.21	5.93	14.21	1	1
78	F	1	76.4	7	51	10	0	1	0	1	0	0	2.1	9.43	4.49	4.2	437.0	3.5	1.55	100	1.3	8.2	140.0	80	16	98	98.3	81.0	1	1	0	1	0	1	16.93	14.5	0	0	30.9	5.93	28.0	0	0
66	M	1	88.6	2	35	5	1	0	1	1	0	0	4.0	13.9	3.48	4.7	339.0	2.5	1.3	114	1.2	9.0	141.0	131	17	93	98.2	71.0	1	1	0	1	0	1	14.65	10.25	0	0	17.21	5.93	28.0	0	0
44	M	3	128.1	16	54	7	0	1	0	0	0	0	3.5	7.27	2.08	5.3	242.0	3.0	3.1	118	2.1	8.3	127.0	81	24	98	98.3	74.0	1	1	0	0	1	1	22.13	4.93	0	1	18.57	5.93	18.57	1	1
77	M	1	88.6	11	54	9	0	0	0	0	0	0	2.5	9.1	3.64	3.6	356.0	1.7	1.5	67	1.9	7.6	142.0	93	21	99	96.3	66.0	0	0	0	0	0	0	20.53	22.95	1	0	6.06	5.92	6.06	1	1
75	M	3	109.8	5	49	8	0	0	0	1	0	0	2.0	12.45	6.23	4.1	260.0	1.9	1.6	90	0.9	7.8	135.0	102	22	99	98.8	87.0	0	1	0	0	0	1	14.85	6.25	0	1	5.85	5.91	5.85	1	1
92	F	1	49.6	8	35	5	0	0	1	0	0	0	2.5	9.23	3.69	3.7	279.0	1.9	1.1	94	0.5	6.2	141.0	65	18	96	98.6	86.0	0	1	0	0	0	1	13.23	9.23	1	0	35.89	5.91	28.0	0	1
57	M	1	99.25	8	35	3	1	0	0	1	1	0	3.7	13.75	3.72	3.9	1068.0	2.9	1.2	165	1.4	8.2	141.0	84	20	92	97.7	67.0	0	1	1	0	1	1	13.25	15.55	0	0	8.74	5.91	28.0	0	0
81	M	1	82.8	6	56	13	0	0	0	1	0	0	1.9	7.87	4.14	4.1	1930.0	1.9	1.3	81	2.9	9.5	138.0	126	37	95	97.8	43.0	0	1	0	0	0	1	15.93	29.67	0	1	18.67	5.9	18.67	1	1
72	M	2	67.63333333	6	39	5	0	1	0	1	0	0	4.0	11.1	2.78	5.0	238.0	2.0	3.0	110	2.2	10.3	137.0	100	21	95	98.2	86.0	1	1	1	0	0	0	15.7	5.67	0	1	13.88	5.9	25.5	1	1
82	M	3	78.75	5	63	5	0	0	0	0	0	0	2.5	9.8	3.92	5.0	206.0	2.2	1.4	136	1.6	8.1	132.0	78	18	100	98.6	82.0	1	1	0	0	1	1	13.85	20.25	0	0	14.7	5.89	28.0	0	0
84	F	1	82.0	6	48	11	1	1	0	1	1	0	3.8	9.67	2.54	4.7	193.0	1.8	1.6	246	1.3	8.6	133.0	70	18	96	98.0	54.0	1	1	0	0	0	1	16.8	9.13	0	0	26.98	5.88	28.0	0	0
60	M	1	63.8	4	35	5	0	0	1	0	0	0	2.9	9.93	3.42	5.1	209.0	1.5	1.6	85	0.9	9.7	137.0	93	16	93	97.0	133.0	0	1	0	1	0	1	14.07	5.83	0	1	31.9	5.88	28.0	0	0
85	F	1	66.8	6	50	6	1	0	1	0	0	0	3.3	10.65	3.23	4.0	501.0	1.7	1.5	82	0.8	8.3	137.0	66	20	95	98.3	75.0	1	1	0	0	0	1	17.1	8.8	1	0	7.35	5.88	7.35	1	1
82	F	1	73.9	6	52	8	0	1	0	1	0	0	2.5	14.1	5.64	3.3	263.0	2.4	1.1	121	2.2	8.7	153.0	105	25	97	97.6	103.0	1	1	1	0	0	1	14.8	19.1	0	0	26.83	5.88	28.0	0	0
70	M	3	80.0	5	46	5	0	1	0	0	0	0	2.4	11.65	4.85	5.1	436.0	2.1	1.1	258	0.5	8.8	139.0	92	30	92	98.7	105.0	1	1	0	0	0	0	12.65	11.65	0	1	5.83	5.87	5.83	1	1
64	F	1	55.6	1	27	4	0	0	0	0	0	0	3.2	10.35	3.23	3.6	230.0	1.9	1.7	107	0.7	8.0	129.0	65	21	92	98.0	77.0	0	1	0	1	1	1	14.4	15.8	0	0	12.09	5.87	28.0	0	0
68	M	1	76.0	9	37	5	0	0	1	1	0	0	2.9	14.3	4.93	4.4	268.0	1.6	1.2	121	1.1	8.3	141.0	50	18	100	98.4	56.0	0	1	0	0	0	1	13.93	5.67	0	0	11.97	5.86	28.0	0	0
86	M	3	113.65	5	52	8	1	0	0	1	0	1	3.0	7.53	2.51	4.3	181.0	1.9	2.8	97	1.7	9.4	141.0	81	13	100	97.9	77.0	0	1	1	0	0	1	17.65	12.75	0	0	23.34	5.86	28.0	0	0
79	F	1	79.8	7	48	7	0	0	1	0	0	0	3.3	9.5	2.88	7.1	751.0	2.0	3.2	139	0.8	7.7	136.0	65	16	94	97.7	83.0	1	1	0	1	1	1	15.33	12.7	1	0	31.14	5.85	28.0	0	0
66	F	2	108.3	5	32	5	1	1	0	1	0	1	3.7	13.5	3.65	4.7	318.0	2.5	1.1	266	1.1	9.7	140.0	97	25	99	98.6	73.0	1	1	0	0	0	1	14.4	10.9	0	0	9.77	5.84	28.0	0	0
92	M	3	102.0	4	41	12	0	1	0	1	0	1	3.0	8.5	2.83	3.5	207.0	2.8	1.3	130	3.5	8.7	140.0	67	17	97	97.5	77.0	1	1	0	0	0	0	18.6	11.0	0	0	5.97	5.84	28.0	0	0
58	F	1	149.8	1	23	4	0	1	1	1	0	1	3.9	8.4	2.15	4.8	151.0	1.9	1.2	214	0.4	9.0	121.0	100	23	94	98.8	110.0	1	1	0	1	0	1	14.3	9.1	0	0	14.83	5.84	28.0	0	0
59	M	1	140.6	6	22	6	0	1	1	0	0	1	2.9	13.2	4.55	3.2	835.0	1.7	7.2	114	0.6	7.7	132.0	86	24	96	97.8	70.0	1	0	0	0	0	0	14.85	6.93	0	0	5.88	5.83	28.0	0	0
61	F	3	109.1	9	28	6	0	0	0	1	0	1	3.5	7.17	2.05	3.8	226.0	2.0	1.8	91	1.6	8.8	140.0	84	16	100	98.7	126.0	0	1	1	0	0	1	17.77	7.73	0	0	13.16	5.83	28.0	0	0
82	M	1	61.3	5	60	12	0	0	0	1	1	0	3.5	14.7	4.2	4.0	676.0	2.0	8.2	183	1.7	9.1	143.0	114	30	91	98.2	75.0	1	1	0	1	0	1	15.85	17.2	0	0	12.99	5.83	28.0	0	0
68	F	1	93.3	11	48	10	0	1	0	1	0	0	1.7	7.71	4.54	4.4	212.0	2.2	1.5	235	1.8	7.6	144.0	98	19	100	97.6	57.0	1	1	0	1	0	1	15.25	13.78	0	0	21.98	5.82	28.0	0	0
86	M	1	56.5	8	35	10	1	0	0	1	0	0	3.3	10.8	3.27	4.8	242.0	2.5	1.3	129	3.1	8.1	134.0	94	20	94	97.3	111.0	0	1	0	0	0	1	18.05	11.25	0	1	5.77	5.81	14.08	1	1
71	M	3	72.9	11	48	13	1	1	0	1	1	1	3.4	9.8	2.88	4.6	275.0	2.0	1.2	319	3.8	8.2	133.0	123	17	94	97.9	88.0	1	1	0	1	0	1	19.8	8.0	0	0	29.65	5.81	28.0	0	0
83	F	3	56.4	9	67	10	0	0	0	0	0	0	2.9	9.9	3.41	4.4	278.0	2.6	2.1	153	1.5	8.5	140.0	124	17	96	98.3	85.0	1	1	0	0	0	1	23.4	11.6	0	1	5.69	5.81	5.69	1	1
51	M	3	96.4	5	27	3	0	1	1	0	0	0	4.2	12.6	3.0	4.6	214.0	1.7	1.3	196	0.7	8.9	139.0	106	27	96	98.3	115.0	1	1	0	0	0	1	12.7	8.4	0	0	11.69	5.81	28.0	0	0
91	F	3	43.6	7	49	10	0	1	0	1	0	0	2.9	10.3	3.55	5.7	208.0	2.4	1.4	77	9.9	9.2	142.0	58	11	98	98.4	114.0	1	1	0	0	0	1	15.1	7.9	0	0	8.74	5.8	28.0	0	0
61	M	3	113.8	5	39	5	1	1	0	1	0	1	3.7	9.85	2.66	5.1	312.0	2.1	1.9	134	1.2	8.4	134.0	93	23	98	97.6	64.0	1	1	0	0	0	0	16.3	17.05	0	0	10.7	5.8	28.0	0	0
66	F	3	57.8	2	27	13	0	1	0	1	0	0	3.0	10.0	3.33	5.3	266.0	2.0	1.2	92	0.9	9.0	130.0	84	11	97	98.5	75.0	1	1	0	0	0	0	18.9	6.7	0	0	31.65	5.8	28.0	0	0
80	F	1	70.8	12	60	14	0	1	0	1	0	1	3.2	11.9	3.72	4.1	209.0	1.9	1.4	82	2.3	7.7	145.0	97	17	100	98.5	55.0	0	1	0	0	0	1	16.6	8.8	0	0	8.7	5.79	28.0	0	0
79	M	1	123.5	3	46	12	0	0	1	0	0	1	3.2	8.3	2.59	4.6	635.0	2.1	1.6	136	1.2	8.9	142.0	98	32	97	98.9	96.0	0	1	0	0	0	1	19.05	15.1	0	1	14.18	5.79	14.18	1	1
87	F	1	80.8	10	60	8	0	1	0	1	0	1	2.5	11.05	4.42	3.7	570.0	1.4	1.4	158	0.9	5.8	141.0	55	17	95	96.0	34.0	0	0	0	0	1	1	14.73	3.97	0	1	5.75	5.79	5.75	1	1
88	F	3	70.2	9	59	7	0	0	1	1	0	1	2.7	9.4	3.48	4.9	715.0	2.1	1.2	120	1.0	8.0	136.0	124	32	97	98.4	59.0	1	0	0	0	0	0	21.3	26.1	1	0	36.1	5.79	28.0	0	1
54	M	1	72.6	4	35	2	0	0	0	1	0	0	2.7	9.6	3.56	4.0	236.0	2.3	2.0	97	1.1	7.9	139.0	87	15	99	97.6	105.0	0	1	0	1	0	1	14.6	4.7	0	0	40.26	5.78	28.0	0	0
64	M	1	76.13333333	9	50	4	1	0	1	1	0	0	4.0	11.6	2.9	4.3	232.0	2.0	5.4	207	1.8	8.9	134.0	108	32	94	97.9	102.0	1	1	0	1	1	1	16.5	19.75	0	0	8.9	5.77	28.0	0	0
81	M	1	78.56666667	8	74	4	1	0	1	0	0	0	3.2	10.65	3.33	5.0	457.0	1.8	1.6	96	3.1	7.9	135.0	71	32	94	100.1	59.0	1	1	0	0	0	0	14.2	32.05	1	0	6.92	5.77	6.92	1	1
76	M	1	148.0	8	47	8	0	1	0	0	0	1	3.6	10.6	2.94	4.7	381.0	2.2	1.4	130	1.7	9.2	135.0	62	22	97	98.3	108.0	1	0	1	0	0	1	14.05	11.95	0	0	8.63	5.77	28.0	0	0
85	F	1	45.7	2	41	6	0	0	1	1	0	0	2.6	10.3	3.96	4.6	11300.0	2.3	1.4	208	0.7	8.0	102.0	114	27	99	97.8	76.0	0	1	0	0	1	1	12.8	14.1	0	0	10.68	5.76	28.0	0	0
84	M	1	97.7	7	63	9	0	1	0	1	0	0	2.5	10.8	4.32	5.7	1543.0	2.5	1.2	190	7.2	8.7	139.0	81	10	99	97.7	102.0	1	1	0	0	1	1	15.7	27.2	0	1	5.68	5.75	5.68	1	1
82	M	1	93.0	4	38	7	0	0	0	0	0	0	3.7	12.9	3.49	5.0	178.0	2.2	1.2	123	1.2	8.9	138.0	76	23	97	98.7	90.0	0	1	1	1	0	0	13.6	8.7	0	0	13.61	5.75	28.0	0	0
70	M	1	127.4	9	52	7	0	1	0	1	1	0	2.8	10.63	3.8	6.5	177.0	4.0	1.4	345	2.5	8.3	134.0	96	23	99	98.0	132.0	1	1	1	0	1	1	14.47	20.53	0	0	9.61	5.75	28.0	0	0
53	M	2	140.0	11	42	4	0	0	0	0	0	1	2.7	8.3	3.07	4.0	356.0	2.0	8.6	108	2.6	8.1	140.0	73	28	100	96.5	70.0	0	1	0	1	0	1	19.85	11.05	0	1	5.31	5.74	28.0	0	0
79	F	1	45.5	4	37	4	0	0	0	0	0	1	2.5	9.6	3.84	4.5	303.0	1.4	1.0	165	0.4	8.8	145.0	111	26	92	97.7	63.0	0	1	0	0	0	1	13.3	9.3	1	0	15.22	5.74	15.22	1	1
67	M	1	130.6333333	7	59	11	0	1	0	1	1	0	1.9	10.07	5.3	5.0	1663.0	2.0	5.9	141	1.5	6.9	135.0	112	17	94	98.6	116.0	1	1	1	0	0	1	17.13	30.23	1	0	16.82	5.73	18.26	1	1
76	F	1	43.915	5	47	6	0	0	1	1	0	0	5.0	10.1	2.02	2.4	238.0	1.7	1.7	241	0.7	5.4	139.0	174	36	100	98.9	111.0	0	1	0	0	0	1	14.2	24.27	0	1	5.7	5.73	5.7	1	1
94	F	2	47.6	5	63	9	0	1	0	0	0	0	3.3	9.4	2.85	4.6	387.0	1.4	1.2	167	0.8	8.5	142.0	125	17	97	97.5	88.0	1	1	1	0	0	1	17.3	9.5	0	0	11.61	5.72	28.0	0	0
39	M	1	88.2	8	30	0	0	0	1	0	0	0	2.9	14.82	5.11	3.8	376.0	1.6	0.9	121	0.6	7.8	139.0	75	21	97	96.4	73.0	0	1	0	0	0	0	16.5	15.35	0	0	7.33	5.72	28.0	0	0
80	M	1	93.4	3	46	15	0	0	0	1	0	0	2.5	10.7	4.28	4.8	360.0	1.8	1.4	158	0.7	7.8	140.0	91	22	91	98.2	121.0	1	1	0	0	0	1	15.85	15.1	0	0	19.7	5.72	28.0	0	0
91	M	1	67.8	5	51	7	0	1	0	0	0	0	2.8	7.65	2.73	5.2	1536.0	2.3	6.7	61	2.0	8.1	137.0	102	32	95	99.0	53.0	1	1	0	0	0	0	15.03	8.65	0	1	5.71	5.72	5.71	1	1
79	M	1	80.0	6	44	7	0	0	0	1	0	0	3.6	10.8	3.0	6.8	346.0	2.4	2.2	67	4.0	7.8	144.0	92	19	93	96.8	109.0	0	1	0	1	0	0	22.35	16.35	0	0	5.66	5.72	28.0	0	0
67	F	3	74.0	4	40	4	0	0	1	0	0	1	3.9	11.1	2.85	3.9	238.0	1.3	1.1	170	0.9	8.4	136.0	108	23	98	98.1	92.0	1	1	0	0	0	1	12.4	9.9	0	0	10.66	5.71	28.0	0	0
74	M	1	127.4	3	37	9	0	1	0	1	0	0	3.6	8.7	2.42	3.7	299.0	2.2	6.2	582	2.8	8.2	121.0	101	15	98	97.6	83.0	1	0	0	1	0	0	17.8	8.1	0	1	6.44	5.71	6.44	1	1
75	F	1	145.5	15	69	6	0	0	0	0	0	0	3.9	9.55	2.45	4.8	153.0	2.0	2.4	74	1.9	8.9	140.0	98	16	94	100.4	39.0	0	1	0	0	0	1	16.85	19.6	0	1	14.4	5.7	14.4	1	1
82	M	1	85.0	2	41	4	0	0	0	0	0	0	4.0	11.97	2.99	4.5	160.0	1.7	1.8	86	0.8	9.1	140.0	67	16	98	97.9	72.0	1	1	0	1	0	1	13.3	10.6	0	0	7.92	5.7	28.0	0	0
61	M	1	95.0	11	41	9	1	1	0	0	0	0	2.6	8.4	3.23	4.1	192.0	1.6	2.0	250	2.2	8.4	136.0	64	11	100	99.0	106.0	1	1	0	0	0	1	19.25	4.27	0	0	24.13	5.69	28.0	0	0
65	M	3	83.7	10	35	8	0	1	1	0	0	0	3.4	8.88	2.61	3.4	230.0	2.4	1.8	209	2.1	8.3	126.0	74	28	97	97.8	87.0	1	1	0	0	0	1	18.92	16.82	0	0	5.69	5.69	28.0	0	0
82	F	2	41.4	5	56	7	0	0	0	0	0	0	2.3	9.9	4.3	3.2	466.0	2.6	1.2	95	7.9	7.6	136.0	90	31	100	97.7	64.0	1	1	0	0	1	1	15.7	29.5	0	1	12.11	5.69	12.11	1	1
67	M	1	102.5	4	27	6	0	0	1	1	0	0	3.7	13.6	3.68	4.6	235.0	1.8	2.2	173	1.1	8.7	137.0	66	12	100	98.3	83.0	1	1	0	1	1	1	12.5	12.6	0	0	15.71	5.69	28.0	0	0
52	M	3	97.8	7	37	2	0	0	0	1	0	0	3.2	11.8	3.69	5.7	266.0	1.8	1.4	125	1.8	6.8	136.0	152	26	89	99.7	97.0	0	1	0	0	1	1	12.8	11.45	0	0	8.59	5.68	28.0	0	0
85	F	1	68.4	5	44	5	0	0	0	1	0	0	3.2	11.1	3.47	4.8	218.0	1.7	1.9	112	0.9	8.3	135.0	83	18	96	98.8	77.0	0	1	0	1	0	1	15.1	15.4	0	0	5.68	5.68	28.0	0	0
87	F	1	76.2	6	46	6	1	0	1	1	0	0	3.4	11.1	3.26	3.9	219.0	2.2	2.8	100	1.4	8.8	137.0	87	16	100	97.0	59.0	0	1	0	0	0	1	15.7	10.9	0	1	5.42	5.67	5.42	1	1
86	F	2	89.5	3	37	10	0	1	0	1	0	0	2.3	8.3	3.61	3.6	221.0	2.0	1.8	121	1.5	7.9	141.0	119	16	100	98.3	75.0	1	1	1	0	0	1	16.23	9.07	0	0	8.74	5.67	28.0	0	0
78	F	1	98.0	7	61	6	0	1	0	0	0	0	2.7	7.95	2.94	6.2	197.0	2.6	1.2	155	1.3	8.3	128.0	98	19	97	97.7	114.0	1	1	0	0	1	0	15.2	11.9	0	1	5.67	5.67	5.67	1	1
85	F	1	105.0	3	57	7	1	0	1	1	0	0	2.0	10.43	5.22	4.5	154.0	1.4	1.4	196	0.5	7.8	132.0	94	20	100	97.6	67.0	1	1	0	0	0	1	14.37	20.89	0	0	12.1	5.65	28.0	0	0
59	F	1	85.8	11	47	1	0	0	1	0	0	0	3.0	11.6	3.87	2.9	283.0	2.1	1.1	94	0.6	8.7	139.0	128	26	97	99.0	103.0	0	1	0	0	0	1	13.75	7.35	0	1	22.62	5.65	28.0	0	0
72	M	3	101.7666667	12	70	8	1	0	0	1	0	0	2.7	9.1	3.37	5.7	248.0	2.7	4.4	144	4.8	7.4	128.0	71	20	95	95.5	57.0	1	0	0	0	1	1	18.0	12.4	0	1	10.93	5.65	10.93	1	1
91	F	1	61.2	3	47	7	1	1	1	1	0	0	3.2	11.1	3.47	3.3	210.0	1.4	1.3	229	0.6	8.3	125.0	110	32	95	98.6	83.0	1	1	0	0	0	1	12.25	24.85	0	1	12.79	5.64	28.0	0	0
77	M	3	88.86666667	8	42	5	0	1	1	1	0	0	3.4	11.93	3.51	3.2	270.0	2.1	1.2	268	1.2	8.5	139.0	106	33	96	97.6	62.0	1	1	1	0	1	1	15.75	8.5	0	0	7.95	5.63	28.0	0	0
58	M	1	82.0	7	28	2	0	0	0	1	0	0	2.6	11.75	4.52	3.0	419.0	1.7	1.3	117	0.7	6.7	128.0	102	26	97	100.4	75.0	0	1	0	1	1	1	14.6	4.85	0	0	22.58	5.63	28.0	0	0
92	F	2	53.35	3	39	8	0	0	0	1	0	0	2.3	8.24	3.58	4.8	197.0	2.4	2.0	116	2.0	8.2	140.0	92	24	93	98.6	60.0	1	1	0	1	0	1	17.2	9.12	0	0	36.85	5.62	28.0	0	0
76	F	1	77.1	1	31	4	0	0	1	0	1	0	3.8	11.0	2.89	3.6	135.0	2.1	1.0	112	0.5	9.1	137.0	79	22	95	97.8	85.0	1	1	0	0	0	1	12.5	5.75	0	0	8.73	5.62	28.0	0	0
85	M	1	75.0	11	68	8	0	1	1	1	0	1	1.7	10.3	6.06	6.2	299.0	3.0	1.1	268	3.2	9.7	152.0	102	30	100	96.6	65.0	1	1	0	1	1	1	15.7	27.5	0	0	14.51	5.62	28.0	0	0
69	F	1	77.0	1	27	5	0	1	0	0	1	0	4.1	13.4	3.27	4.1	284.0	2.6	1.2	142	0.7	9.5	142.0	105	18	94	98.5	108.0	1	1	1	0	0	1	12.0	12.4	0	0	6.78	5.61	28.0	0	0
81	M	1	99.4	11	39	11	1	1	0	1	0	0	2.7	8.5	3.15	4.1	286.0	3.1	3.1	177	3.6	7.9	136.0	92	26	77	97.5	70.0	1	1	0	1	1	1	22.43	8.13	0	1	27.49	5.6	27.49	1	1
76	M	3	78.9	3	29	5	0	0	0	0	0	0	3.2	11.3	3.53	3.7	197.0	1.7	1.3	128	0.7	8.0	137.0	70	16	99	98.9	92.0	1	1	1	0	0	1	12.6	11.9	0	0	5.59	5.6	28.0	0	0
81	F	1	59.8	2	30	7	1	0	1	1	0	0	3.2	9.1	2.84	3.6	258.0	3.6	2.6	313	0.9	8.1	129.0	49	18	98	100.8	67.0	0	1	0	1	0	1	15.35	11.35	0	0	7.58	5.6	28.0	0	0
82	F	1	68.5	4	49	8	1	0	0	1	0	0	3.4	8.35	2.46	4.3	258.0	2.3	1.3	117	2.0	8.3	141.0	101	20	99	96.1	104.0	0	1	0	0	1	1	21.25	19.85	0	0	9.58	5.58	28.0	0	0
60	M	1	109.8	7	52	4	0	1	0	1	0	0	3.8	15.05	3.96	4.5	897.0	2.3	1.3	328	1.2	7.0	131.0	87	27	99	95.1	125.0	0	1	0	0	0	1	13.4	16.25	1	0	6.37	5.58	6.37	1	1
79	M	2	83.0	10	42	7	1	0	0	0	0	0	3.0	10.1	3.37	4.1	326.0	3.0	2.5	119	1.4	8.1	138.0	86	14	94	97.5	65.0	1	1	1	0	1	1	14.7	7.78	0	0	9.63	5.58	28.0	0	0
89	F	1	66.6	5	50	11	0	1	0	1	0	0	3.3	8.35	2.53	4.7	340.0	2.1	4.4	151	1.7	7.9	137.0	90	29	97	102.0	63.0	1	1	0	1	0	1	20.7	219.25	0	0	12.84	5.55	28.0	0	0
68	M	1	92.2	11	58	9	0	1	0	1	0	1	3.4	10.8	3.18	4.6	966.0	1.8	1.2	221	2.3	7.4	140.0	101	25	95	100.8	72.0	1	1	0	0	0	1	14.7	11.47	0	0	12.68	5.55	28.0	0	0
78	F	1	52.53333333	7	56	5	0	0	0	1	0	0	2.9	7.23	2.49	5.2	336.0	2.7	3.9	285	2.3	9.2	132.0	49	23	99	97.7	78.0	0	1	0	0	0	1	18.73	12.1	0	0	7.56	5.55	28.0	0	0
70	M	1	87.2	6	35	9	0	1	0	1	0	1	3.3	9.9	3.0	5.7	247.0	3.4	1.5	118	1.3	8.6	133.0	72	16	100	97.6	84.0	1	1	0	1	1	1	13.8	16.13	0	0	11.64	5.53	28.0	0	0
67	M	1	72.1	4	41	8	0	0	1	0	0	0	1.7	9.93	5.84	3.8	302.0	2.1	2.2	80	0.6	8.0	139.0	68	14	95	98.2	75.0	0	1	1	0	1	1	14.77	8.67	0	0	19.8	5.53	28.0	0	0
72	F	1	53.75	3	28	7	1	1	0	1	0	1	3.1	8.77	2.83	3.4	1620.0	1.5	1.9	144	0.8	8.4	139.0	73	27	100	98.9	78.0	1	1	0	1	0	1	16.4	8.07	0	0	7.57	5.52	28.0	0	0
74	M	1	81.86666667	6	59	13	0	0	0	0	1	0	2.2	11.7	5.32	2.7	271.0	2.1	4.1	203	2.2	8.3	135.0	128	30	92	97.7	106.0	0	1	0	0	0	1	20.65	18.63	0	0	15.09	5.52	28.0	0	0
83	F	1	64.15	6	49	7	1	0	0	0	0	1	3.6	7.85	2.18	3.2	365.0	1.6	1.1	125	1.1	9.0	141.0	76	18	100	99.1	72.0	0	1	0	0	1	1	15.35	14.5	0	0	20.44	5.5	28.0	0	0
62	M	1	103.9	9	51	4	0	1	1	0	0	0	3.2	7.93	2.48	2.8	171.0	1.5	1.2	196	1.5	7.6	138.0	91	16	100	97.0	46.0	0	0	0	0	0	1	16.7	11.13	0	0	7.3	5.5	28.0	0	0
59	F	1	87.0	3	31	4	0	0	1	0	1	0	2.9	8.73	3.01	4.3	319.0	2.4	1.8	102	0.6	8.2	137.0	98	18	100	98.9	57.0	1	1	0	1	0	1	14.37	19.03	0	0	14.33	5.5	28.0	0	0
86	F	1	71.7	4	46	6	0	0	1	0	0	0	1.8	9.5	5.28	3.3	129.0	1.8	1.3	115	0.6	7.4	120.0	82	18	97	96.1	89.0	0	1	0	0	0	1	19.3	5.4	0	0	28.85	5.5	28.0	0	0
78	M	1	72.1	2	47	5	1	0	0	1	0	0	3.8	16.2	4.26	5.1	824.0	1.9	1.6	105	1.3	8.5	128.0	111	20	96	96.9	74.0	0	1	0	0	1	1	14.4	19.7	0	1	15.67	5.5	15.67	1	1
60	F	1	90.16666667	9	38	10	1	1	0	1	0	0	2.8	8.2	2.93	4.6	552.0	1.9	1.3	153	2.2	9.1	144.0	116	23	98	99.0	74.0	1	1	0	0	0	1	17.07	8.0	0	0	28.89	5.49	28.0	0	0
81	M	3	76.0	4	34	11	1	1	0	1	1	0	3.6	12.9	3.58	3.4	295.0	1.8	1.8	131	1.4	8.4	138.0	106	22	97	97.0	92.0	1	1	0	1	1	1	15.05	9.05	0	0	22.74	5.47	28.0	0	0
80	F	1	90.8	2	30	8	0	1	1	1	1	1	3.2	7.3	2.28	4.0	254.0	2.1	1.2	142	1.0	8.6	141.0	92	23	96	97.7	100.0	1	1	1	0	0	1	15.47	6.63	0	0	13.59	5.47	28.0	0	0
59	M	1	62.6	10	32	9	1	1	0	1	0	0	3.1	10.25	3.31	4.2	386.0	2.2	2.0	134	3.4	8.8	142.0	91	21	99	97.6	78.0	1	1	1	1	1	1	18.1	16.05	0	0	20.95	5.47	28.0	0	0
87	M	1	99.0	6	33	9	0	0	0	1	0	0	2.9	8.7	3.0	4.6	182.0	1.7	1.4	188	1.7	8.0	139.0	92	27	95	97.8	86.0	1	1	1	0	0	1	18.35	14.2	0	0	21.92	5.47	28.0	0	0
57	M	1	175.2	2	21	2	0	1	1	0	0	0	3.0	9.37	3.12	2.3	362.0	1.3	3.1	123	0.3	4.9	141.0	56	22	95	98.5	91.0	0	1	0	1	0	0	16.1	8.3	0	0	12.76	5.46	28.0	0	0
89	F	1	63.0	9	46	7	0	0	0	1	0	0	2.4	8.7	3.63	3.0	183.0	2.1	1.0	101	3.9	8.3	145.0	53	18	100	98.2	80.0	0	1	0	0	0	1	19.73	9.53	0	0	9.94	5.46	28.0	0	0
90	M	1	78.0	1	49	6	0	0	1	1	0	1	3.5	10.9	3.11	3.3	306.0	2.5	1.8	150	0.7	8.1	139.0	71	20	100	100.7	138.0	0	1	0	1	1	1	15.47	8.83	0	1	5.31	5.44	5.31	1	1
62	M	1	60.0	9	43	3	0	0	0	0	0	0	1.7	9.1	5.35	3.6	220.0	1.7	1.9	96	1.5	6.9	141.0	136	25	100	97.4	87.0	0	1	0	0	0	1	14.8	12.1	0	0	8.44	5.43	28.0	0	0
75	M	3	85.0	5	49	7	0	1	0	1	1	1	2.7	6.97	2.58	3.9	262.0	2.4	1.6	162	1.5	8.4	146.0	85	20	96	96.4	81.0	1	1	1	0	0	1	17.97	17.57	1	0	5.5	5.42	5.5	1	1
74	M	1	81.0	7	30	7	0	1	0	1	0	0	4.1	11.7	2.85	4.9	198.0	1.9	2.0	134	1.5	9.3	126.0	74	17	88	97.6	70.0	1	1	0	1	0	1	15.7	3.7	0	0	6.57	5.42	28.0	0	0
48	M	1	84.25	8	70	4	1	0	0	1	0	0	3.8	8.93	2.35	4.3	352.0	2.6	2.2	167	0.8	8.6	140.0	100	16	100	98.6	64.0	1	1	0	0	0	1	15.47	14.93	0	0	18.18	5.4	28.0	0	0
91	F	1	54.4	3	47	9	1	0	0	1	1	0	3.7	11.93	3.22	7.6	1330.0	2.3	1.4	108	1.0	9.0	135.0	105	23	100	97.6	104.0	1	1	1	0	0	1	28.53	9.65	0	0	20.66	5.4	28.0	0	0
81	M	1	91.05	9	51	7	1	1	0	1	1	0	3.2	10.2	3.19	4.0	378.0	3.7	1.4	94	1.0	8.2	136.0	68	16	99	97.7	89.0	1	1	0	1	1	1	14.65	20.1	0	0	16.29	5.4	28.0	0	0
74	F	1	102.7	12	57	4	1	0	1	0	0	0	2.9	8.03	2.77	3.7	228.0	2.0	2.1	117	0.7	7.8	144.0	81	13	100	99.4	84.0	1	1	0	1	0	1	15.43	17.57	0	0	11.34	5.4	28.0	0	0
91	M	1	68.3	2	43	7	1	0	0	1	0	0	3.1	11.4	3.68	4.2	231.0	2.0	2.9	90	1.9	8.1	138.0	111	25	94	95.3	68.0	0	1	0	1	0	1	15.1	6.7	0	0	7.42	5.4	28.0	0	0
65	M	3	100.0	7	36	5	0	1	0	0	0	0	3.3	7.94	2.41	3.9	249.0	1.6	1.3	158	0.6	8.7	134.0	92	13	100	98.4	85.0	1	1	0	0	0	1	15.08	2.66	0	1	4.25	5.39	5.21	1	1
91	M	1	71.5	4	31	8	0	0	1	0	0	1	2.9	7.9	2.72	3.3	262.0	1.9	1.4	88	0.9	8.1	142.0	87	19	99	98.9	83.0	0	1	0	0	0	1	14.2	5.7	1	0	11.67	5.39	11.67	1	1
86	F	1	64.8	7	54	4	0	0	0	0	0	0	2.2	9.73	4.42	3.3	444.0	1.5	1.6	101	0.8	7.6	150.0	89	19	94	98.4	56.0	0	1	0	0	0	1	14.67	9.13	0	1	5.21	5.39	5.21	1	1
65	M	2	59.7	10	33	8	1	1	1	1	0	0	4.2	11.0	2.62	3.5	890.0	2.3	1.2	255	1.0	8.1	137.0	112	19	100	98.3	86.0	1	1	0	0	1	0	21.8	6.9	0	1	4.48	5.39	5.02	1	1
70	M	1	87.0	7	51	17	0	1	0	1	1	0	2.4	8.86	3.69	4.6	210.0	1.9	1.6	151	7.0	7.6	132.0	100	20	100	97.3	98.0	1	1	0	0	0	1	15.32	10.06	0	0	12.73	5.38	28.0	0	0
76	M	1	69.0	9	81	10	1	0	0	1	1	0	3.4	8.27	2.43	4.3	457.0	4.2	1.4	164	6.2	9.2	140.0	88	14	100	97.9	67.0	1	1	0	0	1	1	16.34	8.12	1	0	24.05	5.37	28.0	0	0
68	M	1	71.3	6	29	4	1	0	0	0	0	1	3.2	9.87	3.08	4.8	212.0	2.7	1.6	99	0.8	8.4	142.0	100	14	100	98.5	65.0	1	0	0	1	1	1	13.1	19.23	0	0	6.37	5.37	28.0	0	0
70	M	3	67.9	9	39	4	1	0	0	0	1	0	2.9	13.15	4.53	3.6	235.0	2.0	1.3	151	1.2	8.5	141.0	123	27	90	98.6	115.0	0	1	0	0	1	1	13.3	18.9	0	0	8.49	5.37	28.0	0	0
62	M	3	80.53333333	15	71	4	0	0	1	1	0	0	3.3	8.8	2.67	4.2	662.0	2.3	4.6	59	2.9	7.7	144.0	120	33	93	101.8	60.0	0	1	0	0	0	0	15.0	29.6	0	1	5.12	5.35	5.12	1	1
82	M	1	73.8	6	54	6	0	1	1	0	0	0	2.9	9.1	3.14	4.3	1124.0	2.2	2.9	237	3.1	7.5	136.0	151	27	97	100.1	114.0	1	1	0	1	0	1	13.4	27.93	0	0	12.05	5.35	28.0	0	0
69	F	1	64.7	1	28	3	0	0	0	0	0	0	3.4	11.4	3.35	3.2	217.0	1.7	2.4	131	0.7	8.1	146.0	77	13	100	97.2	97.0	0	1	0	1	1	1	14.15	14.45	0	0	6.27	5.35	28.0	0	0
63	M	1	81.7	6	28	4	1	0	0	1	0	0	2.7	9.9	3.67	4.2	162.0	2.0	1.3	104	1.2	7.9	134.0	94	23	91	98.1	73.0	0	1	0	0	0	1	16.3	9.4	0	0	8.38	5.35	28.0	0	0
82	M	3	62.9	9	29	7	0	0	0	1	1	0	2.2	7.65	3.48	4.5	273.0	1.9	1.4	163	0.6	8.1	135.0	85	19	100	97.5	89.0	0	1	1	0	1	0	16.0	9.05	0	1	13.8	5.34	13.8	1	1
84	M	1	83.6	2	33	7	0	0	1	0	0	0	3.3	9.33	2.83	4.2	159.0	1.9	1.3	129	1.0	7.8	136.0	100	20	99	97.9	80.0	1	1	1	0	1	1	12.6	11.4	0	0	6.32	5.34	28.0	0	0
79	M	1	90.0	2	38	8	1	1	0	1	0	0	3.5	9.8	2.8	5.1	332.0	2.1	2.0	239	1.8	9.6	132.0	66	22	90	97.5	75.0	1	1	0	0	0	1	19.15	14.7	1	0	15.08	5.33	28.0	0	0
70	F	3	104.0	11	60	5	0	1	1	0	1	0	2.9	10.85	3.74	3.2	523.0	1.8	2.8	271	3.0	7.0	140.0	106	12	100	99.3	89.0	1	0	0	0	0	1	14.7	13.35	0	1	4.39	5.33	5.19	1	1
88	F	1	48.2	1	37	5	0	0	1	0	0	0	3.7	11.55	3.12	3.7	173.0	1.6	1.0	114	0.3	8.9	142.0	64	18	100	97.9	93.0	1	1	0	1	0	1	12.9	9.0	0	0	32.79	5.33	28.0	0	0
70	F	1	85.6	3	35	6	1	1	1	0	1	1	3.5	9.6	2.74	4.9	240.0	3.0	1.2	111	1.0	8.3	138.0	91	28	100	98.1	68.0	1	1	0	1	1	1	14.5	18.23	0	0	22.78	5.32	28.0	0	0
73	M	2	109.0	5	39	9	1	1	0	1	0	1	4.4	9.37	2.13	4.6	988.0	2.0	2.8	184	2.8	9.3	137.0	77	27	97	98.2	98.0	1	1	1	0	1	1	15.73	10.77	0	0	12.91	5.32	28.0	0	0
80	F	3	45.0	2	35	6	1	0	1	0	0	0	3.5	9.0	2.57	4.1	276.0	1.7	3.2	125	0.8	7.9	138.0	53	16	100	93.4	95.0	1	1	0	0	0	0	14.75	7.6	0	1	5.28	5.32	5.28	1	1
84	F	1	69.1	6	50	7	0	0	1	1	0	0	3.1	10.6	3.42	3.9	405.0	2.0	1.5	117	0.9	9.1	141.0	107	14	98	98.4	99.0	0	1	0	0	0	1	16.4	11.95	0	1	6.93	5.32	6.93	1	1
72	M	1	80.0	13	65	7	0	1	0	0	0	0	1.4	7.45	5.32	4.3	176.0	1.9	1.9	78	3.2	9.1	139.0	111	21	100	94.6	81.0	1	0	0	0	0	0	20.35	15.3	0	1	5.22	5.31	5.22	1	1
60	F	2	88.0	6	40	5	0	0	0	1	0	0	1.3	7.9	6.08	5.4	701.0	2.5	3.8	74	4.6	7.3	129.0	88	21	95	97.9	93.0	0	1	1	0	0	1	22.95	23.05	1	0	18.86	5.31	19.27	1	1
70	M	1	103.85	7	42	7	0	0	0	1	0	1	2.3	8.8	3.83	4.5	259.0	1.8	1.1	95	1.5	7.4	136.0	65	22	97	98.8	51.0	0	1	0	0	0	1	16.43	14.67	0	0	23.86	5.31	28.0	0	0
83	F	2	61.8	5	56	8	0	1	0	0	0	0	3.4	8.4	2.47	3.3	343.0	1.7	1.3	250	3.8	8.2	140.0	117	24	98	98.0	108.0	1	1	0	0	0	1	15.95	7.4	0	1	4.35	5.31	5.19	1	1
60	M	1	95.0	10	50	4	0	0	0	0	0	0	2.7	7.37	2.73	5.1	195.0	2.6	1.5	82	3.5	9.2	128.0	74	3	99	99.3	85.0	0	1	0	1	0	0	20.05	18.68	0	0	15.97	5.31	28.0	0	0
67	F	2	54.0	11	52	6	0	0	0	1	0	1	3.2	7.87	2.46	4.8	256.0	1.6	1.2	52	2.2	8.0	138.0	96	12	100	95.1	93.0	1	1	0	0	0	1	17.07	3.8	0	1	19.21	5.31	28.0	0	0
92	F	1	62.4	6	54	10	1	0	0	1	0	0	3.6	9.85	2.74	5.6	702.0	2.0	1.7	135	1.7	8.0	138.0	105	22	94	98.5	78.0	0	1	0	0	0	1	20.05	11.85	1	0	8.43	5.3	8.43	1	1
66	F	1	84.1	7	26	7	0	1	0	1	0	0	3.4	11.1	3.26	3.8	221.0	2.5	1.5	206	2.7	8.6	139.0	69	12	100	98.0	80.0	1	1	0	0	0	0	15.8	10.6	0	1	5.23	5.29	5.23	1	1
72	F	1	58.4	13	62	12	1	0	0	0	0	1	2.8	7.1	2.54	4.7	1320.0	2.0	1.4	171	1.4	7.1	141.0	112	23	99	98.8	77.0	0	1	0	0	0	1	17.37	14.47	0	1	5.35	5.29	5.35	1	1
69	M	1	127.9	3	52	8	1	1	0	0	0	0	3.9	9.8	2.51	3.9	410.0	2.7	1.3	97	1.2	8.3	140.0	80	16	100	98.6	62.0	1	1	0	1	0	1	15.4	17.4	0	0	14.11	5.29	28.0	0	0
83	M	2	93.69	13	66	14	0	0	0	1	1	0	2.0	7.4	3.7	5.4	284.0	2.4	1.1	108	2.9	7.6	145.0	49	19	97	94.6	80.0	1	1	0	0	0	0	20.05	5.4	0	1	13.75	5.29	13.75	1	1
65	M	1	112.8666667	8	51	5	0	1	0	1	0	1	3.2	10.93	3.42	4.7	383.0	1.5	1.3	232	1.3	7.4	144.0	97	24	88	98.2	67.0	1	1	1	0	0	1	13.17	19.9	0	0	15.49	5.27	28.0	0	0
60	M	1	86.4	8	46	4	1	0	0	1	0	0	3.3	14.35	4.35	4.5	357.0	2.0	1.2	233	0.9	6.9	140.0	63	15	70	98.3	64.0	1	1	0	1	1	1	13.2	14.2	0	0	20.0	5.27	28.0	0	0
92	M	1	76.0	5	37	13	1	1	0	1	0	0	3.0	9.2	3.07	5.2	481.0	1.9	1.5	163	1.4	8.4	133.0	76	17	100	96.0	65.0	1	1	0	1	0	0	17.25	14.18	0	0	22.26	5.26	28.0	0	0
74	M	1	83.13333333	8	37	7	0	0	0	1	0	0	2.2	8.3	3.77	6.2	386.0	1.7	2.0	71	0.8	7.8	136.0	76	25	100	101.3	90.0	0	1	1	0	0	1	25.4	15.45	1	0	9.96	5.26	28.0	0	0
85	M	1	82.0	4	37	6	1	0	0	0	0	0	3.9	9.5	2.44	4.5	646.0	2.8	1.7	141	1.0	9.2	139.0	68	15	100	98.2	90.0	1	0	0	0	0	1	15.03	10.23	0	0	7.31	5.26	28.0	0	0
91	F	1	47.0	3	41	9	1	0	0	1	1	1	3.1	9.8	3.16	3.8	406.0	2.0	1.1	117	1.0	8.4	145.0	80	22	100	98.0	59.0	0	1	0	0	1	1	14.1	5.2	0	0	13.86	5.26	28.0	0	0
85	M	1	79.65	16	82	10	1	1	0	1	0	0	2.4	9.42	3.93	4.3	784.0	2.8	1.7	238	1.6	8.8	145.0	77	20	100	97.5	75.0	1	1	0	1	1	1	14.62	11.72	0	0	21.99	5.25	28.0	0	0
46	M	1	50.8	11	53	6	0	0	0	0	0	0	2.5	7.6	3.04	3.9	452.0	1.4	1.7	122	0.6	7.4	132.0	155	27	92	101.2	71.0	1	1	0	0	1	1	15.84	8.4	0	0	34.4	5.25	28.0	0	0
75	M	1	108.15	10	60	4	0	0	1	0	1	0	2.9	8.5	2.93	5.0	198.0	2.9	1.4	109	1.4	7.9	139.0	85	16	97	98.3	64.0	1	1	0	1	0	1	15.57	11.57	0	0	10.75	5.25	28.0	0	0
44	F	3	60.95	7	31	1	1	0	0	0	0	0	2.7	8.22	3.04	3.8	341.0	3.7	1.6	157	0.6	8.8	140.0	83	16	100	97.8	69.0	1	1	0	1	1	1	18.96	14.74	0	0	13.69	5.25	28.0	0	0
77	F	1	70.7	4	42	5	0	1	0	1	0	0	3.1	7.97	2.57	4.3	353.0	2.6	1.3	89	0.9	8.6	131.0	108	16	100	98.5	79.0	0	1	1	0	0	1	14.3	7.2	1	0	14.38	5.25	14.38	1	1
78	M	1	72.35	6	40	9	0	1	0	1	1	0	3.2	11.65	3.64	4.7	291.0	2.7	1.9	154	1.4	8.8	137.0	90	16	100	97.4	81.0	1	1	0	0	0	1	13.2	13.83	0	0	9.01	5.24	28.0	0	0
81	M	1	85.0	10	41	8	0	0	0	1	1	0	2.2	9.04	4.11	4.7	196.0	2.2	1.9	163	2.4	8.0	135.0	73	19	100	98.7	66.0	1	1	0	1	1	1	16.7	12.48	0	1	7.68	5.24	7.68	1	1
86	M	3	50.5	7	57	11	1	0	0	1	1	1	3.0	11.0	3.67	3.2	350.0	1.9	1.1	159	0.8	7.6	140.0	101	27	96	100.1	69.0	0	1	0	0	0	1	19.25	12.5	0	1	5.19	5.24	5.19	1	1
74	M	1	93.0	6	48	10	0	0	1	1	0	0	3.4	10.2	3.0	4.2	362.0	2.7	1.1	117	1.0	7.8	140.0	75	15	95	97.8	65.0	1	1	0	1	0	1	19.93	6.67	0	1	12.4	5.24	28.0	0	0
71	M	1	93.25	13	58	7	1	1	1	0	0	1	2.7	10.75	3.98	4.8	396.0	1.5	1.6	271	0.9	7.3	134.0	76	7	100	98.0	60.0	0	0	0	1	1	1	13.9	11.0	0	0	11.0	5.24	28.0	0	0
57	M	1	147.0	8	34	1	1	0	1	0	0	0	2.7	9.3	3.44	4.6	241.0	2.1	1.6	141	1.0	5.9	139.0	80	22	96	98.1	65.0	1	1	0	1	1	1	14.9	14.07	0	0	12.49	5.23	28.0	0	0
84	F	1	87.3	12	73	10	0	0	1	0	0	0	2.5	8.95	3.58	4.2	2720.0	2.0	2.0	146	1.0	7.2	133.0	137	28	87	100.0	83.0	0	1	0	0	1	1	17.7	18.7	0	0	9.7	5.23	28.0	0	0
79	F	1	68.9	10	42	8	0	1	0	1	0	0	3.2	9.8	3.06	4.7	184.0	1.5	1.3	205	5.4	8.6	135.0	93	25	89	98.9	58.0	1	1	0	0	0	0	16.3	13.5	0	0	13.89	5.22	28.0	0	0
87	M	1	81.4	6	44	9	1	0	0	1	1	0	4.0	13.7	3.43	4.0	346.0	2.4	2.9	128	4.9	9.3	133.0	60	14	95	97.3	61.0	0	1	0	1	1	1	16.9	10.35	1	0	26.81	5.22	26.81	1	1
52	M	1	83.6	7	37	6	1	0	0	1	0	1	3.0	9.88	3.29	6.5	249.0	3.5	1.3	145	2.2	7.7	137.0	87	14	100	98.7	88.0	1	1	0	1	0	1	12.23	12.3	0	0	7.59	5.22	28.0	0	0
72	M	1	75.52857143	7	40	9	1	1	0	1	0	0	3.1	9.6	3.1	4.1	199.0	2.3	1.5	110	7.4	8.6	131.0	71	17	95	98.0	95.0	1	1	1	0	0	1	17.85	15.25	0	0	25.04	5.22	28.0	0	0
83	M	1	59.8	2	38	6	0	0	1	0	0	1	2.5	8.27	3.31	5.0	228.0	2.1	7.4	113	0.8	7.7	138.0	84	23	93	98.5	65.0	0	1	0	1	0	0	17.0	19.57	0	0	7.13	5.22	28.0	0	0
69	M	1	102.0	5	32	5	0	1	1	0	0	0	3.0	10.0	3.33	4.3	314.0	1.2	2.7	140	1.7	7.5	136.0	82	19	95	98.2	52.0	0	1	0	1	0	1	14.25	13.5	0	0	9.99	5.21	28.0	0	0
65	M	1	53.6	4	48	10	0	0	0	1	0	1	3.4	9.8	2.88	5.6	378.0	2.5	3.7	126	0.6	9.0	136.0	105	22	98	99.4	126.0	0	1	0	1	0	1	15.1	15.85	0	1	8.4	5.21	8.4	1	1
63	M	1	61.9	2	37	9	0	0	0	0	0	1	3.6	13.6	3.78	4.8	381.0	2.0	1.2	152	0.6	10.1	144.0	78	30	92	98.7	90.0	1	1	0	0	1	1	14.8	14.5	0	0	8.29	5.21	28.0	0	0
74	M	1	102.8	9	67	4	1	0	1	0	0	0	2.8	9.97	3.56	4.3	234.0	3.3	2.0	112	0.8	7.7	141.0	84	16	100	97.7	72.0	1	1	0	1	0	1	15.17	11.07	0	0	5.9	5.21	28.0	0	0
73	F	1	51.75	8	50	4	0	0	1	0	0	0	3.0	12.43	4.14	3.4	273.0	2.3	3.4	163	0.6	8.7	143.0	74	24	93	98.0	106.0	0	1	0	0	1	1	13.97	6.38	0	1	5.18	5.2	5.18	1	1
70	M	1	89.5	7	37	10	1	1	0	1	0	0	3.1	9.07	2.93	5.0	190.0	2.1	2.6	162	3.2	8.6	138.0	60	14	99	99.8	68.0	1	0	0	1	0	1	15.4	15.97	0	1	7.24	5.2	28.0	0	0
68	M	1	59.0	5	27	4	0	0	0	1	0	1	1.9	8.5	4.47	4.6	130.0	1.9	1.9	120	0.3	7.7	135.0	87	30	93	97.8	70.0	1	1	1	0	0	1	16.77	12.57	0	0	27.5	5.19	28.0	0	0
58	M	1	133.85	10	41	9	0	1	0	1	0	0	4.3	10.4	2.42	4.2	316.0	2.9	1.7	93	1.8	9.0	141.0	54	18	94	97.3	63.0	1	1	0	0	1	1	23.5	2.2	0	1	37.57	5.19	28.0	0	0
76	M	1	111.55	9	67	4	1	0	0	0	0	0	3.4	11.03	3.24	4.5	255.0	2.8	1.3	119	1.2	8.0	138.0	83	13	97	98.2	76.0	1	1	0	1	1	1	13.3	21.13	0	0	13.16	5.19	28.0	0	0
73	M	1	86.0	17	60	5	0	0	0	1	0	0	2.0	11.05	5.53	5.9	634.0	1.9	1.4	130	4.5	6.2	130.0	103	27	95	101.6	113.0	0	1	0	1	0	1	17.2	20.15	0	0	21.89	5.19	28.0	0	0
73	M	1	102.65	8	41	7	1	0	0	0	0	0	3.1	9.08	2.93	4.7	342.0	3.0	1.8	87	1.2	7.8	135.0	64	15	100	99.3	66.0	1	1	0	1	1	1	14.73	11.33	0	0	12.71	5.19	28.0	0	0
74	M	3	96.5	12	85	7	0	0	0	1	0	1	1.5	9.15	6.1	3.8	295.0	2.3	1.2	129	0.5	7.3	140.0	72	27	96	97.4	43.0	1	1	0	0	0	0	15.55	12.15	0	1	4.38	5.19	4.38	1	1
78	M	1	124.6	4	31	5	0	0	0	1	0	0	2.2	7.38	3.35	4.1	167.0	1.8	1.6	139	0.8	8.6	140.0	94	19	91	97.9	102.0	1	1	1	0	0	1	15.18	15.38	0	0	8.31	5.18	28.0	0	0
59	F	1	90.9	10	27	6	0	1	0	0	0	0	3.2	8.97	2.8	3.6	272.0	1.4	1.9	143	2.2	8.0	140.0	95	17	98	98.6	55.0	1	1	0	0	0	1	15.9	15.84	0	0	12.14	5.18	28.0	0	0
66	M	1	74.0	7	51	2	0	0	0	0	0	0	1.9	10.1	5.32	5.0	258.0	2.8	1.2	129	1.1	8.4	134.0	90	28	100	97.7	114.0	1	1	0	0	1	1	13.15	12.55	0	1	9.33	5.17	9.33	1	1
73	F	1	70.0	11	66	6	0	1	0	1	0	0	3.3	8.4	2.55	4.4	967.0	1.5	1.8	89	2.0	9.9	143.0	72	32	100	99.5	72.0	1	1	0	0	1	1	23.8	18.58	1	0	8.01	5.16	28.0	0	0
82	F	1	73.0	2	45	6	0	0	0	0	0	0	2.2	9.4	4.27	4.4	305.0	1.4	1.1	146	1.2	6.7	139.0	78	12	98	96.6	63.0	1	1	0	0	0	1	17.6	7.8	0	0	9.17	5.16	28.0	0	0
82	F	1	66.86666667	14	97	7	0	1	0	0	0	1	2.5	10.1	4.04	6.6	4200.0	7.6	1.3	86	1.6	8.1	119.0	61	30	94	94.5	47.0	0	1	0	0	1	1	16.43	6.2	0	0	9.93	5.16	28.0	0	0
61	M	3	58.35	5	42	4	0	0	0	1	1	0	3.8	14.6	3.84	5.0	1888.0	1.9	1.3	228	1.3	8.4	138.0	102	27	91	99.1	81.0	1	1	1	0	1	1	13.53	22.78	0	0	12.98	5.16	28.0	0	0
85	F	1	69.7	7	23	5	1	0	1	0	0	0	3.4	7.95	2.34	4.6	309.0	3.0	1.6	108	0.8	9.2	139.0	84	15	100	98.1	64.0	1	1	0	1	1	1	13.98	12.35	0	1	9.3	5.15	15.05	1	1
75	M	1	98.0	4	38	9	0	1	0	0	0	1	1.8	8.25	4.58	4.6	1544.0	2.1	1.4	118	0.7	8.0	142.0	92	17	99	98.4	66.0	0	1	0	0	0	1	17.35	34.9	0	0	20.85	5.15	28.0	0	0
73	M	1	120.0	5	36	11	1	1	0	1	0	1	2.8	8.2	2.93	3.7	295.0	2.3	1.6	110	2.3	8.6	140.0	143	41	96	101.1	79.0	1	1	0	1	0	1	18.23	4.23	0	0	29.55	5.15	28.0	0	0
91	M	1	93.8	3	39	10	0	0	0	1	0	0	2.7	8.25	3.06	4.3	406.0	1.9	1.5	179	1.4	7.7	142.0	93	20	93	97.9	73.0	1	1	0	0	1	1	19.15	79.7	0	1	4.06	5.15	5.03	1	1
91	M	1	59.8	4	41	10	0	0	1	1	0	0	4.1	9.9	2.41	3.7	172.0	1.8	1.4	111	1.2	8.5	140.0	79	18	100	97.2	106.0	0	1	0	1	1	1	14.8	12.3	0	0	12.01	5.14	28.0	0	0
61	M	1	62.7	4	33	4	0	0	0	1	0	0	3.6	9.0	2.5	3.8	645.0	2.0	1.1	115	1.3	8.1	135.0	92	33	91	99.2	63.0	0	1	0	0	0	0	18.9	9.0	1	0	8.86	5.14	8.86	1	1
91	F	3	65.9	4	39	6	1	1	1	1	0	0	3.9	13.0	3.33	3.7	335.0	1.9	1.1	142	1.4	8.4	135.0	93	23	89	98.2	82.0	1	1	0	0	0	1	14.75	6.85	0	0	5.14	5.14	28.0	0	0
75	M	1	67.9	5	46	9	0	1	0	1	0	0	2.3	8.65	3.76	5.6	528.0	2.3	3.4	139	2.7	8.4	133.0	63	9	95	97.7	83.0	1	1	0	1	0	1	18.7	20.5	0	1	17.53	5.13	17.53	1	1
73	M	1	110.0	14	57	9	0	1	0	0	0	0	3.9	9.1	2.33	3.9	373.0	1.8	2.3	127	1.3	9.5	147.0	73	19	100	97.8	62.0	0	1	0	0	0	1	18.85	5.4	0	0	16.98	5.12	28.0	0	0
75	F	1	67.0	4	53	12	1	0	0	0	0	1	3.5	8.1	2.31	3.9	271.0	2.2	2.6	105	3.5	8.7	136.0	64	18	95	97.5	74.0	0	1	0	1	1	1	16.5	11.6	0	0	9.98	5.12	28.0	0	0
77	M	1	70.5	5	39	12	0	1	0	1	1	0	2.7	11.13	4.12	4.0	191.0	1.6	1.5	242	0.8	8.5	133.0	108	24	95	99.7	102.0	1	1	0	0	0	1	12.8	4.77	0	0	10.7	5.12	28.0	0	0
75	M	1	69.7	1	31	8	0	0	0	0	0	0	4.0	15.55	3.89	4.0	232.0	2.2	1.0	138	1.3	9.5	140.0	95	20	97	97.8	98.0	0	0	0	0	0	1	14.55	10.5	0	0	5.18	5.12	28.0	0	0
86	M	1	79.1	8	40	6	1	0	1	0	0	1	2.7	10.5	3.89	4.2	124.0	1.4	2.6	154	0.9	7.4	139.0	52	12	100	97.0	62.0	1	1	0	1	0	0	12.25	19.65	0	0	7.08	5.11	28.0	0	0
68	M	3	73.4	3	25	4	1	0	0	0	1	0	3.5	12.35	3.53	4.2	231.0	1.8	1.0	111	1.2	8.4	140.0	73	19	97	98.0	84.0	1	1	0	0	1	1	12.9	7.8	0	0	10.86	5.11	28.0	0	0
85	M	1	99.4	9	59	7	0	1	0	0	0	0	2.7	8.76	3.24	4.7	172.0	2.2	1.4	210	1.8	7.6	138.0	69	23	100	98.3	74.0	1	1	1	0	0	1	18.36	10.78	0	1	17.63	5.11	28.0	0	0
73	F	1	68.1	5	75	12	0	0	0	1	0	0	2.1	8.65	4.12	5.5	2316.0	2.4	1.3	107	1.5	10.9	136.0	139	22	96	98.5	75.0	0	1	1	0	1	1	16.8	12.25	0	1	4.17	5.1	5.1	1	1
76	M	1	62.65	7	52	8	0	0	0	1	1	0	2.3	8.25	3.59	4.0	236.0	3.4	1.5	115	2.0	8.0	133.0	80	15	100	98.4	69.0	1	1	0	0	1	1	13.5	11.3	0	0	24.62	5.1	28.0	0	0
86	M	3	80.5	4	47	8	0	0	0	1	1	0	2.8	9.73	3.48	4.9	245.0	1.9	1.9	128	1.5	8.2	138.0	100	14	100	98.4	80.0	0	1	0	1	0	1	14.67	11.6	0	0	8.18	5.1	28.0	0	0
75	M	1	80.95	2	37	9	0	0	0	1	0	1	3.0	15.55	5.18	3.2	369.0	2.1	1.2	126	1.2	8.8	140.0	52	16	96	97.4	64.0	0	1	0	1	0	1	13.55	20.0	0	0	46.94	5.1	28.0	0	0
81	M	3	64.16666667	3	47	7	0	1	1	1	1	0	3.2	13.77	4.3	4.1	310.0	1.7	1.3	264	1.4	8.2	129.0	115	26	94	98.7	94.0	1	1	0	1	0	1	12.43	31.53	0	0	6.89	5.09	28.0	0	0
83	M	1	72.0	3	50	14	0	0	0	0	1	0	4.0	12.9	3.23	4.2	606.0	2.2	1.2	114	1.0	9.2	144.0	70	17	92	97.8	83.0	0	1	1	0	1	0	13.0	9.7	0	0	17.1	5.09	28.0	0	0
75	F	1	71.2	6	43	5	0	0	1	0	0	1	1.6	8.35	5.22	4.2	299.0	2.1	1.2	127	1.7	7.6	143.0	68	21	100	98.8	93.0	1	1	0	1	1	1	14.65	18.45	0	1	37.54	5.09	28.0	0	0
72	F	1	73.55	7	36	7	1	1	1	1	0	0	2.8	9.94	3.55	4.2	351.0	2.2	1.3	76	0.5	8.4	140.0	120	14	100	98.0	72.0	0	1	0	1	1	1	13.85	10.6	0	0	10.68	5.09	28.0	0	0
71	M	1	104.0	11	63	6	0	1	1	1	0	0	3.6	12.4	3.44	4.2	193.0	2.1	1.3	100	1.0	9.1	137.0	62	13	98	97.5	74.0	1	1	0	1	0	1	12.96	10.42	0	0	11.19	5.08	28.0	0	0
69	F	1	61.0	7	41	3	1	0	0	0	0	0	2.5	9.7	3.88	4.7	281.0	2.5	1.5	148	0.5	7.4	133.0	69	19	90	98.3	62.0	1	1	0	1	1	1	14.35	13.25	0	0	36.87	5.08	28.0	0	0
65	F	3	77.0	3	26	5	0	0	1	1	0	0	3.7	11.6	3.14	3.3	212.0	1.7	1.6	140	0.8	8.9	143.0	60	25	98	98.5	73.0	0	1	0	1	0	0	14.25	6.8	0	0	5.06	5.08	28.0	0	0
91	F	1	78.5	10	62	9	1	1	0	1	0	0	3.3	10.9	3.3	5.7	986.0	2.2	5.1	144	2.8	8.8	128.0	118	19	96	97.4	83.0	0	1	0	0	1	1	19.35	10.1	0	0	23.59	5.08	28.0	0	0
66	F	3	70.0	3	29	5	0	0	0	0	0	0	3.5	10.5	3.0	3.9	415.0	1.9	1.2	120	0.8	7.9	139.0	81	11	98	97.9	85.0	0	1	0	1	1	1	13.8	12.1	0	0	11.78	5.07	28.0	0	0
77	M	1	73.4	5	64	8	0	0	0	0	1	0	2.8	11.0	3.93	5.6	419.0	2.4	1.9	125	2.2	8.4	136.0	129	40	93	98.4	75.0	0	1	1	0	1	1	17.4	14.55	0	0	11.08	5.07	28.0	0	0
86	F	1	80.9	4	37	6	0	0	0	1	0	0	3.6	13.1	3.64	4.7	943.0	2.3	1.5	180	1.8	9.4	131.0	112	22	97	97.4	83.0	1	1	0	1	1	1	16.8	14.3	0	0	6.98	5.07	28.0	0	0
81	F	1	78.8	5	42	6	1	0	1	0	0	0	3.5	9.47	2.71	4.1	258.0	2.7	1.4	133	0.6	8.4	138.0	78	16	100	98.2	65.0	0	0	0	1	1	1	14.7	6.37	0	0	7.26	5.07	28.0	0	0
78	M	3	100.0	4	35	3	0	0	1	0	0	0	4.2	13.8	3.29	3.8	97.0	2.0	1.1	94	0.9	8.8	142.0	94	17	94	98.0	79.0	1	1	0	0	0	1	12.43	8.0	0	0	11.04	5.06	28.0	0	0
84	M	1	104.7	14	72	9	0	0	0	0	0	0	3.4	9.93	2.92	6.3	407.0	2.2	2.1	174	6.0	8.8	135.0	98	13	99	97.9	96.0	0	1	0	1	0	1	15.53	9.77	0	0	12.14	5.06	28.0	0	0
80	M	1	93.7	10	54	7	0	0	0	1	0	1	3.3	15.95	4.83	5.2	314.0	1.9	1.3	128	2.2	7.7	139.0	68	15	100	98.4	57.0	0	1	0	1	0	1	13.55	11.1	0	0	9.08	5.06	28.0	0	0
92	F	1	63.2	3	48	5	1	0	0	1	0	0	2.9	12.35	4.26	3.9	280.0	2.2	1.2	158	0.9	9.4	142.0	55	16	99	97.9	72.0	1	1	1	0	0	1	16.75	13.43	0	0	25.68	5.05	28.0	0	0
81	M	3	85.0	14	74	11	0	1	0	1	0	0	4.0	11.03	2.76	4.2	279.0	2.0	3.1	92	2.0	8.7	138.0	82	24	97	98.2	37.0	1	1	0	0	0	1	20.6	21.15	0	1	4.97	5.05	4.97	1	1
80	M	3	52.5	2	38	6	1	0	0	1	0	1	3.3	11.4	3.45	4.0	650.0	2.3	1.1	117	1.3	8.5	138.0	89	21	96	96.7	75.0	1	1	0	1	1	1	14.7	12.3	0	0	41.72	5.05	28.0	0	0
69	M	1	87.0	5	29	5	0	0	1	0	0	1	2.9	11.0	3.79	4.7	475.0	2.5	1.5	96	0.7	8.4	136.0	86	19	100	97.2	75.0	1	1	0	0	1	1	15.45	15.15	0	0	13.6	5.04	28.0	0	0
75	F	3	66.1	13	58	5	0	0	1	0	0	0	2.1	9.4	4.48	3.8	345.0	1.6	2.0	92	3.7	5.1	141.0	65	19	95	98.1	73.0	0	1	0	0	0	1	14.33	18.83	0	0	10.87	5.04	28.0	0	0
76	M	1	120.0	4	33	7	0	1	0	0	0	0	3.0	8.3	2.77	5.2	334.0	2.5	2.8	227	2.0	7.7	138.0	65	15	93	98.6	64.0	0	1	0	0	0	0	14.75	7.3	0	0	6.88	5.04	28.0	0	0
83	M	1	65.0	5	48	8	0	1	0	1	1	0	2.2	10.0	4.55	4.2	261.0	2.5	1.1	172	1.5	9.0	136.0	91	18	87	98.8	67.0	1	1	0	0	1	1	12.9	8.8	0	0	22.24	5.03	28.0	0	0
62	M	1	80.35	10	49	11	0	1	0	1	1	1	2.9	8.28	2.86	4.2	265.0	3.7	1.6	117	1.7	7.2	132.0	93	5	100	97.4	97.0	1	1	0	1	1	1	14.85	16.7	0	0	18.29	5.03	28.0	0	0
63	F	1	74.2	2	39	5	0	0	1	0	0	0	3.5	9.25	2.64	4.4	164.0	0.9	1.1	117	0.8	9.3	136.0	64	11	100	97.6	58.0	0	1	1	0	0	1	15.0	7.4	0	0	12.68	5.03	28.0	0	0
70	F	3	113.9	1	30	9	0	0	1	0	0	0	2.2	11.8	5.36	4.5	165.0	2.1	1.0	133	0.8	8.3	142.0	92	14	95	99.2	104.0	0	1	0	0	0	0	16.1	10.5	0	0	11.51	5.02	28.0	0	0
64	F	1	65.45	6	54	3	1	0	0	1	0	0	2.7	10.42	3.86	5.1	284.0	2.1	1.3	132	0.4	8.2	138.0	86	12	100	97.4	67.0	1	0	0	1	1	1	13.1	13.78	0	0	11.14	5.01	28.0	0	0
50	M	1	127.5	5	31	1	1	0	0	1	0	0	3.6	15.6	4.33	6.3	783.0	2.4	5.3	93	1.8	9.3	136.0	130	19	98	98.2	106.0	0	1	0	1	0	1	14.7	9.6	0	0	8.75	5.01	28.0	0	0
78	M	1	105.5	3	36	5	0	0	1	1	0	0	2.8	13.35	4.77	5.5	139.0	2.2	3.7	112	1.2	8.1	133.0	73	17	96	96.5	70.0	0	1	0	1	1	0	13.4	5.55	0	0	13.9	5.01	28.0	0	0
83	M	1	68.7	3	49	10	1	0	0	1	0	0	3.6	8.7	2.42	3.0	318.0	2.6	2.6	126	2.1	9.4	131.0	71	16	97	96.4	74.0	0	1	0	1	0	1	18.5	7.5	1	0	32.53	5.01	28.0	0	1
83	F	1	70.2	1	36	6	0	0	0	1	0	0	3.9	15.1	3.87	3.4	235.0	1.9	1.3	93	0.8	9.2	141.0	52	13	96	98.6	101.0	0	1	0	0	0	1	12.4	9.3	0	0	5.05	5.01	28.0	0	0
88	M	3	61.0	8	54	9	1	0	0	1	0	0	3.4	7.65	2.25	5.0	2140.0	2.9	3.2	174	3.5	9.5	136.0	75	13	94	97.5	60.0	0	0	0	1	0	1	15.25	5.35	1	0	17.44	5.01	17.44	1	1
65	F	1	119.6	4	34	3	1	1	1	0	0	0	3.6	10.83	3.01	4.4	308.0	2.2	1.2	136	0.4	8.7	139.0	73	9	100	97.3	74.0	1	1	0	1	1	1	13.13	11.53	0	0	12.0	5.01	28.0	0	0
88	M	1	91.6	12	75	6	0	0	1	0	0	0	2.1	15.06	7.17	4.4	472.0	1.8	1.8	142	1.9	6.8	142.0	99	21	96	98.2	42.0	1	1	0	0	1	1	13.76	3.4	0	0	94.35	5.01	28.0	0	0
57	F	1	118.0	3	43	4	0	0	0	0	0	1	1.9	9.85	5.18	4.1	875.0	1.9	1.3	116	1.1	9.0	144.0	93	16	100	96.3	48.0	0	1	0	0	1	1	14.47	16.87	0	0	9.38	5.0	28.0	0	0
60	F	2	87.7	13	30	7	0	0	0	1	0	0	2.7	6.5	2.41	4.5	315.0	2.1	1.7	83	4.0	10.5	139.0	80	14	100	96.3	67.0	1	0	0	0	1	0	21.0	6.8	0	0	14.89	4.99	28.0	0	0
67	M	3	52.0	4	44	8	0	0	0	0	0	0	1.5	11.7	7.8	4.5	174.0	1.7	1.0	104	0.6	8.3	125.0	122	28	95	96.6	89.0	0	1	0	0	0	0	17.05	7.25	0	1	5.4	4.99	5.4	1	1
75	M	1	100.8	1	39	6	0	0	1	0	0	0	3.9	14.0	3.59	4.9	174.0	2.0	1.4	114	1.0	8.9	145.0	64	20	97	98.0	89.0	0	0	1	0	0	1	12.5	7.2	0	0	4.98	4.99	28.0	0	0
67	M	1	124.4	12	59	13	0	1	1	0	0	0	3.0	8.57	2.86	3.7	249.0	1.6	2.4	167	1.2	7.8	134.0	94	17	93	98.2	76.0	1	0	0	0	0	1	17.93	3.87	0	0	8.04	4.99	28.0	0	0
79	F	1	98.2	5	57	10	0	0	0	1	0	0	3.7	11.1	3.0	3.4	332.0	1.7	1.5	78	0.5	8.2	136.0	91	22	100	100.1	89.0	1	1	0	1	0	1	14.4	11.6	0	0	17.77	4.99	28.0	0	0
77	M	3	80.8	3	39	4	0	0	0	1	0	0	3.2	10.6	3.31	3.5	217.0	2.6	1.8	100	0.9	8.4	138.0	100	10	100	97.6	91.0	1	1	0	0	1	1	12.88	11.2	0	0	14.8	4.99	28.0	0	0
87	F	1	85.95	7	39	5	0	0	1	0	0	0	2.1	11.05	5.26	3.3	945.0	2.0	1.7	194	1.3	9.1	138.0	119	22	100	98.4	61.0	1	1	0	0	0	1	17.35	16.8	0	0	10.57	4.99	28.0	0	0
87	F	1	43.7	4	46	7	0	0	1	1	0	1	2.3	10.13	4.4	3.6	221.0	1.1	1.1	114	0.4	5.9	148.0	101	17	96	96.1	54.0	0	1	0	1	0	1	13.1	8.47	0	0	8.99	4.98	28.0	0	0
79	M	3	75.0	11	61	5	0	0	0	1	1	0	2.1	10.19	4.85	3.9	316.0	8.7	1.6	302	1.2	12.3	142.0	110	20	84	97.6	84.0	1	1	0	0	1	0	14.3	5.6	0	1	4.78	4.98	4.78	1	1
83	M	1	88.15	0	37	12	1	0	0	0	0	0	3.9	12.9	3.31	5.3	451.0	2.1	1.3	87	1.0	9.3	142.0	74	16	97	98.0	118.0	1	1	0	1	0	1	13.55	7.35	0	0	8.95	4.98	28.0	0	0
59	M	1	76.3	1	13	1	0	0	1	0	0	0	2.8	6.93	2.48	3.7	271.0	1.9	1.3	260	0.6	8.2	137.0	87	15	96	98.5	62.0	1	1	0	1	0	1	20.73	6.57	0	0	19.99	4.97	28.0	0	0
68	M	1	80.25	1	28	5	1	0	1	1	0	0	3.1	8.77	2.83	5.1	387.0	3.1	1.9	114	1.0	8.0	144.0	80	8	100	98.2	53.0	1	1	0	1	1	1	13.8	12.97	0	0	9.1	4.97	28.0	0	0
69	M	1	79.5	11	37	4	1	1	0	1	0	0	2.7	9.58	3.55	4.9	292.0	2.4	2.6	141	1.7	8.2	139.0	90	13	100	98.3	66.0	1	1	0	0	0	1	16.15	11.63	0	0	8.25	4.97	28.0	0	0
45	M	1	100.0	14	71	4	0	1	0	1	1	0	3.3	11.98	3.63	4.8	1248.0	2.3	2.4	434	2.0	7.7	140.0	102	40	72	94.1	99.0	0	1	0	0	1	0	15.9	22.4	0	0	3.84	4.97	28.0	0	0
81	M	1	73.13333333	4	30	8	1	1	0	1	0	0	2.8	9.1	3.25	3.6	201.0	1.8	1.4	163	0.8	8.8	138.0	87	21	100	98.7	55.0	1	1	1	0	0	1	14.6	9.5	0	0	18.15	4.96	28.0	0	0
78	F	1	67.8	5	56	9	0	1	0	0	0	0	3.4	7.16	2.11	6.8	1670.0	1.8	1.3	143	4.3	8.1	130.0	78	26	96	100.0	61.0	0	1	0	0	0	0	23.98	203.56	0	0	12.58	4.96	28.0	0	0
54	F	1	115.7	1	28	1	0	0	1	0	0	0	2.1	11.6	5.52	3.6	329.0	2.0	1.2	173	1.4	8.8	138.0	134	26	94	97.5	89.0	1	1	0	0	1	1	14.5	17.45	0	0	51.57	4.96	28.0	0	0
47	M	2	128.5	19	60	4	0	0	0	1	0	0	2.6	12.14	4.67	4.3	486.0	2.3	1.3	425	7.9	6.8	132.0	144	25	94	98.5	74.0	1	1	0	1	1	1	16.98	15.06	0	0	8.98	4.95	28.0	0	0
67	M	1	85.6	8	70	10	0	0	0	1	0	0	2.7	9.3	3.44	5.0	123.0	2.7	1.3	142	1.7	8.8	130.0	110	29	95	97.3	92.0	0	1	0	0	1	1	16.1	20.0	0	1	14.76	4.95	14.76	1	1
65	M	1	102.6	10	39	7	0	1	0	0	0	0	3.2	11.07	3.46	3.6	163.0	1.7	1.4	137	1.9	8.0	134.0	77	21	99	98.7	91.0	1	1	0	0	0	0	17.57	20.23	0	0	17.91	4.95	28.0	0	0
59	M	1	100.0	11	40	13	0	1	0	1	0	1	2.6	13.0	5.0	3.7	990.0	2.3	1.3	224	1.8	8.7	142.0	114	35	97	97.9	79.0	1	1	0	0	0	1	14.05	7.65	0	0	22.15	4.93	28.0	0	0
81	F	1	69.5	3	44	7	1	1	0	0	0	1	2.7	13.2	4.89	5.9	130.0	2.4	1.0	150	0.5	8.5	139.0	88	28	97	96.1	82.0	1	1	0	0	0	1	17.8	14.55	0	1	4.84	4.93	4.84	1	1
71	F	1	71.6	8	40	9	1	1	0	1	0	0	3.5	11.0	3.14	4.4	405.0	2.2	1.4	272	5.4	10.4	133.0	106	14	94	97.7	75.0	1	1	0	0	1	1	17.9	11.4	0	1	13.06	4.91	13.06	1	1
79	M	1	95.0	6	35	5	0	0	0	0	0	0	2.3	11.0	4.78	3.8	189.0	1.3	1.2	149	1.3	7.6	144.0	76	11	97	99.0	92.0	1	1	0	0	1	1	14.85	4.5	0	1	72.14	4.91	28.0	0	0
80	M	3	78.9	4	31	4	0	0	1	0	0	0	3.2	13.55	4.23	3.4	199.0	2.2	1.2	112	1.0	8.2	135.0	94	21	99	98.0	118.0	1	1	0	0	0	1	16.5	4.9	0	0	13.83	4.91	28.0	0	0
70	M	1	77.4	5	36	3	0	1	1	0	0	0	4.6	13.3	2.89	3.9	182.0	2.1	0.9	150	1.0	9.8	140.0	64	14	100	96.8	93.0	1	1	0	0	1	1	13.57	6.93	0	0	6.9	4.91	28.0	0	0
67	M	1	84.0	5	42	4	1	0	1	0	0	1	2.7	12.27	4.54	5.4	215.0	2.3	1.3	126	1.1	8.0	140.0	73	12	100	98.7	75.0	1	1	0	0	1	1	14.33	19.27	0	0	6.64	4.9	28.0	0	0
82	M	3	94.6	6	48	10	0	1	0	1	0	1	3.6	9.55	2.65	5.5	182.0	2.5	1.5	128	1.2	8.8	146.0	72	25	99	100.8	123.0	0	1	1	0	0	1	14.85	4.95	0	0	7.69	4.9	28.0	0	0
87	M	1	123.0	2	35	4	0	0	1	0	0	0	2.2	10.45	4.75	4.5	401.0	1.6	1.4	187	0.8	8.1	142.0	101	16	100	98.7	79.0	1	1	0	0	0	1	17.4	8.65	0	0	25.76	4.9	28.0	0	0
82	M	3	75.0	5	36	5	0	0	0	1	0	0	2.8	7.47	2.67	3.2	220.0	1.8	1.3	77	0.8	7.0	140.0	131	20	100	98.3	88.0	0	1	1	0	0	1	16.83	7.3	0	0	23.68	4.9	28.0	0	0
82	F	3	61.7	3	38	9	0	0	0	0	0	0	3.5	11.4	3.26	4.0	173.0	1.8	1.0	90	0.5	8.1	138.0	80	18	98	97.9	70.0	0	1	0	0	0	1	13.2	6.45	0	0	8.67	4.9	28.0	0	0
75	M	1	64.0	5	43	9	0	1	0	1	0	0	2.2	13.4	6.09	4.1	859.0	2.4	2.1	102	2.3	7.9	136.0	96	33	94	97.4	89.0	1	1	0	0	1	1	16.6	18.6	0	1	6.19	4.89	6.19	1	1
60	M	3	88.4	15	67	5	0	0	0	0	0	1	1.8	12.45	6.92	4.3	894.0	2.1	1.7	162	1.9	5.4	150.0	145	15	91	97.9	74.0	0	1	0	0	1	1	17.05	7.0	0	1	4.8	4.88	4.8	1	1
92	M	3	50.8	6	42	13	0	1	0	1	0	1	2.9	12.35	4.26	2.4	230.0	2.0	1.1	178	1.7	7.9	138.0	72	23	98	97.1	77.0	1	1	0	0	0	1	15.05	7.85	1	0	11.86	4.88	28.0	0	0
75	F	1	106.1	8	50	8	0	1	0	1	0	0	2.9	7.8	2.69	4.3	202.0	2.2	3.9	132	2.3	8.1	141.0	90	20	98	97.8	95.0	1	1	0	1	0	0	19.5	23.93	0	0	21.01	4.88	28.0	0	0
89	M	1	94.5	5	58	8	0	1	0	1	0	0	2.3	11.4	4.96	7.0	356.0	2.3	1.2	92	1.9	7.8	135.0	108	16	98	96.2	57.0	1	1	0	0	0	1	18.5	9.6	0	0	5.01	4.88	28.0	0	0
68	M	1	95.3	11	62	11	0	1	0	1	0	0	3.5	11.37	3.25	3.3	308.0	2.5	1.3	256	8.1	10.1	144.0	84	16	87	97.7	57.0	1	1	0	0	1	1	15.83	15.27	0	1	7.06	4.88	7.06	1	1
80	F	1	63.0	1	33	10	0	1	1	0	0	0	3.9	13.4	3.44	3.7	197.0	1.8	1.1	211	0.5	8.9	135.0	113	14	98	98.1	99.0	1	1	1	0	0	1	11.95	12.0	1	0	5.37	4.88	28.0	0	0
84	M	1	105.9	3	43	12	0	1	0	1	0	1	2.6	8.4	3.23	4.1	208.0	2.5	1.6	77	1.3	8.8	139.0	95	24	100	96.8	70.0	1	1	0	0	0	0	17.6	10.8	0	0	6.17	4.87	28.0	0	0
84	F	3	46.3	4	36	8	1	0	0	1	0	1	2.8	10.2	3.64	5.0	166.0	1.6	1.6	168	1.0	7.5	132.0	134	29	92	97.8	85.0	0	1	0	0	1	1	13.0	13.7	0	1	14.98	4.87	28.0	0	0
61	M	1	80.0	9	50	7	0	1	0	0	0	0	2.3	12.9	5.61	4.6	189.0	2.2	1.9	496	0.9	8.7	135.0	69	21	97	97.8	70.0	1	1	0	1	1	1	18.8	10.7	1	0	9.97	4.87	28.0	0	0
61	F	3	106.85	1	24	2	0	0	0	0	0	0	3.0	13.9	4.63	4.9	437.0	2.1	1.0	125	0.4	8.6	144.0	88	33	100	99.0	80.0	0	1	0	0	0	0	15.95	16.7	0	0	6.07	4.86	28.0	0	0
78	M	3	100.1	2	37	4	0	0	0	0	0	0	4.0	12.13	3.03	4.0	441.0	1.9	1.3	142	1.6	8.4	141.0	92	21	95	98.1	101.0	1	1	0	0	1	1	13.97	11.37	0	1	5.18	4.86	5.18	1	1
70	M	1	75.5	7	55	5	0	0	1	0	0	0	2.4	8.05	3.35	4.6	527.0	2.1	1.5	157	1.0	6.2	138.0	104	27	100	103.3	59.0	1	1	0	0	0	1	19.23	5.35	0	1	45.07	4.86	28.0	0	0
74	F	3	98.9	6	48	5	0	0	1	0	0	0	2.3	8.25	3.59	3.8	396.0	1.9	1.2	172	1.4	7.8	140.0	103	18	98	103.2	54.0	1	1	0	1	0	1	14.75	23.85	0	0	20.8	4.86	28.0	0	0
73	F	3	134.5	4	45	5	0	1	0	1	0	0	2.6	10.75	4.13	4.4	239.0	1.5	1.7	115	1.4	8.2	136.0	110	11	89	96.8	73.0	1	1	0	0	0	0	22.45	11.0	0	1	4.75	4.85	4.75	1	1
85	M	1	107.0	6	43	10	1	1	0	1	0	1	4.0	10.23	2.56	4.1	299.0	2.0	1.5	155	1.2	8.5	139.0	61	12	98	97.5	77.0	1	1	0	0	0	1	13.47	9.17	0	0	13.15	4.85	28.0	0	0
88	M	1	59.5	10	59	11	0	1	0	1	1	1	2.3	7.48	3.25	5.2	160.0	2.1	1.4	219	2.6	7.7	135.0	110	28	87	97.4	59.0	1	1	0	0	1	0	14.55	11.57	0	1	4.69	4.84	4.69	1	1
87	M	1	79.6	2	32	9	0	1	0	1	0	0	3.0	7.75	2.58	3.2	562.0	2.1	1.4	115	1.3	8.3	138.0	101	42	91	97.3	102.0	1	1	0	0	0	0	18.35	18.45	0	0	10.81	4.84	28.0	0	0
59	M	3	115.0	14	57	3	0	0	1	0	0	0	2.7	7.63	2.83	3.8	340.0	1.3	2.2	96	3.7	9.3	145.0	105	28	100	101.6	87.0	0	0	0	0	0	0	14.23	0.53	0	1	4.92	4.84	4.92	1	1
75	M	1	89.8	3	29	3	0	1	1	0	0	0	3.4	12.05	3.54	4.3	302.0	2.2	1.4	101	0.7	8.8	144.0	91	26	94	98.1	72.0	0	1	0	0	0	0	15.85	8.7	1	0	12.68	4.84	23.45	1	1
77	F	2	73.0	12	79	4	0	1	1	0	0	0	2.0	11.25	5.63	2.1	573.0	2.2	1.4	153	1.0	7.2	146.0	89	17	100	99.2	79.0	0	1	0	0	1	0	15.05	29.1	0	1	4.79	4.84	4.79	1	1
75	M	1	87.15	6	47	6	0	1	1	0	0	0	2.3	7.7	3.35	3.7	233.0	2.1	1.0	146	0.4	8.1	147.0	94	28	100	97.4	85.0	1	1	0	0	0	1	20.4	10.65	1	0	7.36	4.84	8.14	1	1
61	F	3	88.0	9	46	8	0	0	0	0	0	0	2.8	10.45	3.73	4.3	154.0	1.7	3.9	104	4.3	8.2	132.0	124	21	96	98.6	63.0	1	1	0	0	0	0	16.15	15.1	0	0	45.75	4.84	28.0	0	0
68	M	1	63.9	3	32	4	0	0	0	1	0	0	2.4	9.87	4.11	3.5	136.0	1.7	1.0	93	0.5	7.5	137.0	106	14	96	97.8	106.0	1	1	0	0	0	1	14.8	4.87	0	0	13.76	4.83	28.0	0	0
72	F	1	75.3	2	29	5	1	0	0	1	1	0	3.7	9.4	2.54	3.6	209.0	1.8	1.5	142	1.0	8.4	128.0	100	20	99	98.8	85.0	1	1	1	0	1	1	14.9	10.5	0	0	14.63	4.83	28.0	0	0
89	M	1	72.6	6	41	8	0	0	0	1	0	0	3.5	9.8	2.8	4.7	280.0	2.7	1.1	50	2.9	8.7	144.0	67	14	100	94.5	127.0	1	1	0	0	0	1	18.3	5.5	1	0	13.74	4.82	28.0	0	0
83	M	1	130.0	8	50	9	1	0	1	1	0	1	3.3	10.75	3.26	4.6	355.0	2.0	1.4	132	1.0	8.9	138.0	75	20	100	98.1	53.0	1	1	0	1	1	1	15.8	13.2	0	0	14.23	4.82	28.0	0	0
85	M	1	83.0	10	42	9	1	1	0	1	0	0	2.7	7.2	2.67	4.1	269.0	2.0	1.5	236	3.6	8.4	139.0	149	38	81	98.5	134.0	1	1	0	0	0	0	15.3	6.75	0	0	4.81	4.82	28.0	0	0
91	F	1	79.9	11	53	8	0	1	0	1	0	0	2.8	10.8	3.86	3.2	250.0	1.7	1.2	142	2.1	7.4	135.0	61	20	98	97.5	65.0	1	1	0	0	0	1	16.45	11.0	0	0	9.74	4.81	28.0	0	0
71	M	1	95.7	4	50	7	0	0	0	1	1	0	3.2	8.54	2.67	5.1	164.0	2.1	1.4	142	2.7	8.7	142.0	121	16	91	98.7	83.0	0	1	0	1	0	1	16.81	10.97	0	0	11.9	4.8	28.0	0	0
74	F	1	167.9	3	35	4	0	0	1	0	0	0	2.8	12.35	4.41	4.0	171.0	1.7	1.3	141	1.1	8.3	138.0	100	12	100	98.6	63.0	1	1	0	0	1	1	13.0	6.55	0	0	8.65	4.8	28.0	0	0
19	M	1	77.0	2	20	1	0	0	0	1	0	0	3.8	14.0	3.68	5.0	279.0	1.9	1.2	151	1.0	9.8	138.0	46	16	96	97.9	76.0	0	1	1	0	0	0	13.25	5.85	0	0	16.92	4.8	28.0	0	0
70	M	1	117.0	8	49	10	0	1	0	1	1	0	3.1	10.6	3.42	5.0	300.0	2.3	1.4	179	10.8	9.8	133.0	85	19	96	99.3	45.0	1	1	0	1	1	1	13.18	9.73	0	1	9.22	4.8	9.22	1	1
69	M	1	68.8	5	32	3	1	0	0	1	0	0	3.3	15.1	4.58	4.3	346.0	2.3	1.6	122	1.1	8.7	136.0	127	15	98	97.3	81.0	0	1	1	0	1	1	15.85	8.05	0	0	13.0	4.79	28.0	0	0
90	M	3	60.1	9	52	7	1	1	0	1	0	0	2.1	8.63	4.11	4.6	838.0	1.8	1.5	156	2.0	7.1	136.0	64	16	100	96.6	66.0	1	1	0	0	1	1	14.17	15.73	0	0	18.05	4.79	28.0	0	0
70	F	3	79.9	2	36	4	0	0	1	0	0	0	4.2	11.7	2.79	3.1	279.0	1.5	1.5	159	0.9	11.0	140.0	88	13	100	98.4	73.0	1	1	0	0	0	1	14.0	11.8	0	0	10.72	4.79	28.0	0	0
90	M	2	86.76666667	4	45	10	0	1	0	1	1	0	3.7	12.1	3.27	5.0	481.0	2.3	1.6	138	2.6	9.3	139.0	131	28	96	97.7	94.0	1	1	1	0	1	0	14.9	10.6	0	0	7.82	4.79	28.0	0	0
66	M	1	70.3	11	40	9	0	1	0	1	0	0	3.5	10.05	2.87	4.0	367.0	2.4	2.2	135	3.6	8.9	135.0	91	18	99	96.8	74.0	0	1	0	0	0	1	18.85	10.75	0	0	7.73	4.79	28.0	0	0
76	M	3	76.8	3	44	6	1	0	0	0	1	0	4.2	10.82	2.58	4.4	227.0	2.0	1.2	110	1.4	8.9	139.0	67	22	97	99.3	85.0	1	1	0	0	1	1	13.4	12.18	0	0	7.95	4.78	28.0	0	0
58	F	3	55.4	4	37	4	0	0	1	0	1	0	2.1	14.8	7.05	2.6	497.0	1.7	1.4	333	0.8	8.2	140.0	97	16	80	97.7	94.0	1	1	0	0	1	1	14.0	35.85	0	1	16.89	4.78	28.0	0	0
65	M	3	83.5	14	79	5	0	0	1	1	1	0	3.7	13.8	3.73	3.6	1067.0	2.1	1.4	316	1.0	8.1	133.0	75	16	91	98.5	120.0	1	1	0	1	1	1	13.07	18.0	0	0	9.09	4.78	28.0	0	0
67	M	1	103.2	2	35	5	0	1	0	0	0	1	2.7	7.7	2.85	3.5	552.0	2.3	2.6	163	2.5	8.5	147.0	105	27	100	99.3	94.0	1	1	0	1	0	1	16.6	11.8	0	0	4.85	4.78	28.0	0	0
82	F	1	56.55	1	31	6	0	0	1	0	0	0	3.1	11.9	3.84	3.4	280.0	1.7	1.2	152	0.6	8.8	134.0	88	28	98	97.8	88.0	1	1	0	1	0	1	13.35	12.65	0	0	17.37	4.77	28.0	0	0
66	M	1	107.2	8	42	3	0	0	0	0	0	0	2.6	10.7	4.12	5.0	698.0	2.0	1.4	115	1.2	7.8	141.0	58	18	93	97.2	74.0	0	1	0	0	0	0	16.3	6.3	0	0	4.75	4.77	28.0	0	0
69	M	1	100.1	2	20	7	0	0	0	0	0	0	3.4	10.8	3.18	4.9	222.0	1.8	1.6	109	1.5	9.6	138.0	90	21	96	98.9	106.0	1	1	0	1	0	0	16.3	14.3	0	0	21.76	4.77	28.0	0	0
79	F	2	65.0	5	35	6	0	1	1	1	0	0	3.6	13.4	3.72	3.6	713.0	1.0	1.3	238	0.5	7.1	140.0	55	15	100	97.7	85.0	1	1	0	0	0	1	13.08	11.73	0	0	9.88	4.77	28.0	0	0
84	F	1	63.4	8	46	8	1	0	0	1	0	0	2.5	8.45	3.38	3.8	300.0	1.9	1.4	166	3.7	8.5	135.0	101	17	100	97.7	108.0	0	1	0	0	1	0	15.15	8.3	0	1	5.8	4.76	6.0	1	1
52	F	1	146.0	4	43	4	1	0	0	1	0	0	3.2	11.1	3.47	5.7	3430.0	2.4	1.5	154	2.1	8.9	127.0	83	27	100	97.6	49.0	1	1	0	1	0	1	16.0	18.3	0	0	15.87	4.76	28.0	0	0
74	M	1	96.1	3	33	3	0	0	1	0	0	0	3.5	12.85	3.67	3.7	569.0	1.9	1.2	154	0.9	8.4	129.0	159	44	100	98.9	114.0	1	1	0	0	0	1	12.9	10.15	0	1	7.7	4.76	7.7	1	1
50	M	1	97.1	1	20	3	0	0	0	0	0	0	3.7	13.73	3.71	3.8	264.0	2.1	1.2	109	1.2	8.6	136.0	95	19	94	98.1	128.0	1	1	0	1	0	1	14.4	9.13	0	0	14.69	4.75	28.0	0	0
75	M	1	94.5	8	48	10	1	1	0	1	1	0	3.3	9.35	2.83	5.0	1166.0	1.9	3.1	79	4.5	8.4	132.0	110	10	99	98.0	78.0	1	1	0	0	1	1	18.43	14.33	0	1	26.88	4.75	26.88	1	1
83	F	1	46.95	2	29	6	0	0	0	1	0	1	3.7	12.33	3.33	4.5	183.0	2.0	1.6	103	1.2	9.3	134.0	110	35	100	97.7	83.0	0	1	0	1	0	0	13.9	5.45	0	0	7.04	4.74	28.0	0	0
73	M	3	98.0	9	41	4	0	0	1	0	0	1	2.9	9.7	3.34	4.4	411.0	1.7	1.8	127	0.9	6.9	142.0	83	24	90	97.4	66.0	1	1	0	0	0	1	14.73	10.77	0	0	10.37	4.72	28.0	0	0
62	M	1	121.0	17	64	6	0	1	0	0	0	0	2.5	11.65	4.66	3.8	318.0	1.6	2.1	59	2.2	8.7	136.0	81	22	95	96.5	80.0	1	0	0	0	0	0	17.5	4.25	0	1	4.62	4.72	4.62	1	1
77	M	3	72.23333333	4	33	3	0	0	1	0	0	0	4.2	11.1	2.64	4.3	174.0	2.1	1.2	79	1.1	9.1	140.0	94	12	93	100.0	90.0	0	1	1	0	0	1	13.1	13.85	0	0	12.81	4.72	28.0	0	0
59	M	1	230.0	8	47	2	0	0	0	1	0	0	2.8	9.53	3.4	4.0	282.0	1.7	2.8	133	1.2	8.3	138.0	101	14	99	98.8	56.0	0	1	0	1	0	1	16.17	10.43	0	0	12.78	4.72	28.0	0	0
91	F	1	66.6	13	54	10	1	0	0	1	0	0	2.4	12.05	5.02	4.2	287.0	2.2	1.4	135	2.2	6.9	133.0	64	23	96	98.1	121.0	0	1	0	1	0	0	14.6	13.7	0	0	18.87	4.72	28.0	0	0
71	M	1	81.0	4	29	7	1	0	1	1	0	0	3.8	13.38	3.52	4.4	148.0	1.9	4.3	521	1.3	8.7	129.0	108	24	96	97.7	73.0	1	1	0	1	1	1	14.33	11.7	0	0	6.67	4.72	28.0	0	0
85	M	1	90.23333333	8	59	5	0	0	1	0	0	0	2.4	16.63	6.93	4.2	311.0	1.6	1.7	88	1.5	8.4	140.0	104	16	100	96.4	68.0	1	1	0	0	0	1	15.03	12.17	0	1	4.54	4.72	4.54	1	1
76	F	1	102.5	1	36	3	0	0	1	0	0	0	2.8	11.15	3.98	4.1	197.0	1.3	1.1	148	0.7	8.3	140.0	61	17	100	98.2	59.0	1	1	0	1	1	1	17.15	15.55	0	0	8.13	4.72	28.0	0	0
85	M	1	58.0	6	56	6	0	0	0	0	0	0	3.0	14.25	4.75	3.9	255.0	2.0	1.1	320	1.2	7.5	144.0	79	22	96	98.2	106.0	1	1	0	0	0	1	12.55	17.75	0	1	6.02	4.72	6.02	1	1
80	M	1	89.1	11	78	16	0	1	0	1	0	1	2.2	8.13	3.7	4.3	287.0	1.7	1.3	300	3.9	8.3	131.0	75	25	100	98.6	67.0	1	1	0	0	0	1	16.33	27.73	0	1	4.74	4.71	4.74	1	1
80	M	1	101.7	8	66	9	0	1	0	1	0	1	1.7	9.75	5.74	4.5	465.0	1.8	1.9	112	0.9	8.3	138.0	88	13	95	99.2	77.0	1	1	0	0	0	0	22.45	13.2	0	1	18.6	4.71	18.6	1	1
76	M	1	119.5428571	11	68	11	0	1	1	0	0	0	3.3	10.15	3.08	6.2	173.0	1.6	1.1	204	9.8	9.6	144.0	86	18	99	97.6	89.0	1	1	1	0	1	1	16.0	14.7	0	0	28.52	4.69	28.0	0	0
86	F	1	69.0	1	33	5	0	0	1	1	0	0	3.6	11.4	3.17	3.5	161.0	1.7	2.0	80	0.8	9.2	138.0	98	22	97	97.4	73.0	1	0	0	0	0	0	13.1	11.9	0	0	6.93	4.69	28.0	0	0
84	M	2	71.5	1	40	9	1	1	0	1	1	0	1.8	7.63	4.24	4.3	567.0	2.0	2.0	200	0.9	7.5	146.0	105	17	78	98.2	79.0	1	1	1	0	0	1	20.9	9.77	0	0	13.94	4.68	28.0	0	0
80	M	2	148.8666667	4	33	9	1	1	0	1	0	0	3.3	14.7	4.45	3.7	252.0	1.7	1.4	96	1.6	9.5	143.0	64	19	96	98.2	75.0	0	0	0	1	0	1	14.8	8.2	0	0	4.66	4.67	28.0	0	0
73	F	2	55.8	13	53	10	0	1	0	1	0	0	1.2	8.35	6.96	3.6	417.0	1.6	3.1	183	0.8	7.5	142.0	113	33	98	96.7	69.0	1	1	1	0	1	1	22.45	9.3	1	0	15.76	4.67	15.76	1	1
91	M	3	62.1	6	51	5	0	0	0	0	0	0	2.8	13.9	4.96	3.7	215.0	1.8	1.4	84	0.5	8.7	138.0	75	15	99	98.3	112.0	0	1	0	0	0	1	15.2	6.9	1	0	11.7	4.67	11.7	1	1
76	F	1	69.3	7	50	7	0	0	0	0	0	1	2.9	12.1	4.17	4.0	241.0	1.4	1.0	120	1.2	8.1	141.0	77	21	97	98.1	78.0	0	1	0	0	0	0	14.0	16.2	0	0	4.72	4.66	28.0	0	0
76	F	1	40.5	1	46	5	0	0	0	1	0	1	2.9	10.1	3.48	4.5	180.0	2.4	1.1	95	1.0	10.1	137.0	91	14	100	98.3	87.0	0	1	0	0	0	0	13.4	18.0	0	0	4.58	4.66	28.0	0	0
92	M	1	79.3	5	39	10	0	1	0	1	0	1	3.2	10.25	3.2	4.2	190.0	2.3	1.1	185	1.3	8.2	140.0	68	13	99	96.9	76.0	0	1	0	0	0	1	14.95	10.1	0	0	16.92	4.65	28.0	0	0
87	F	1	57.7	11	60	8	0	0	0	1	0	1	2.5	8.45	3.38	4.8	130.0	3.0	1.0	170	4.7	8.9	137.0	51	14	96	97.6	98.0	1	1	0	1	1	1	15.78	18.4	0	1	4.66	4.65	4.66	1	1
77	F	1	71.4	9	58	9	0	0	0	0	0	0	1.6	9.8	6.13	4.5	859.0	1.6	1.9	112	1.3	7.4	138.0	116	12	100	95.7	77.0	0	0	0	0	0	1	18.7	14.2	0	1	4.56	4.64	4.56	1	1
68	F	1	79.8	7	33	3	0	0	1	0	0	1	2.9	8.9	3.07	4.2	292.0	1.9	1.3	146	1.1	7.4	140.0	83	19	96	97.9	83.0	0	1	1	0	0	1	14.1	24.43	0	0	9.82	4.63	28.0	0	0
57	M	3	168.1	8	35	4	0	1	0	1	0	0	3.4	12.2	3.59	4.9	237.0	2.1	1.2	96	1.2	8.6	140.0	130	23	94	97.3	75.0	1	1	0	1	0	1	15.6	10.3	0	0	9.61	4.62	28.0	0	0
72	M	1	107.55	7	36	7	0	0	0	0	0	0	3.1	8.85	2.85	4.7	255.0	1.7	1.7	146	1.9	7.8	133.0	75	24	96	97.8	73.0	1	1	0	1	0	1	17.75	2.25	0	0	15.5	4.62	28.0	0	0
78	M	1	90.3	8	48	11	0	1	0	1	0	0	3.2	10.4	3.25	3.8	277.0	2.1	1.1	152	2.1	8.8	139.0	69	12	100	97.6	63.0	1	1	0	0	0	1	14.9	17.15	0	0	9.79	4.61	28.0	0	0
55	M	2	112.0166667	13	40	6	1	1	0	1	0	0	3.5	11.73	3.35	4.7	1340.0	2.3	6.6	202	9.4	11.1	141.0	89	20	90	93.9	78.0	0	1	0	0	1	0	16.0	16.6	0	1	3.58	4.61	4.49	1	1
74	M	1	119.0	9	48	6	0	1	1	0	0	1	3.1	11.65	3.76	4.5	285.0	1.9	3.2	72	1.7	7.9	137.0	97	12	95	98.8	60.0	0	0	0	0	0	1	18.7	21.35	0	1	4.46	4.6	4.46	1	1
64	F	1	112.7	7	46	9	0	1	0	1	0	1	3.4	8.1	2.38	3.6	986.0	2.0	4.9	72	1.2	8.3	137.0	121	17	78	97.9	90.0	1	0	0	0	0	1	19.2	9.7	0	1	4.72	4.6	4.72	1	1
48	M	3	75.0	17	60	5	0	1	1	0	0	0	3.0	13.03	4.34	4.9	1624.0	2.3	4.0	174	3.0	6.7	137.0	92	13	97	98.5	81.0	0	1	0	1	0	1	14.12	13.65	0	1	9.6	4.6	23.75	1	1
66	M	1	109.1	8	31	5	0	0	0	1	0	1	2.5	7.35	2.94	4.0	193.0	1.7	1.4	132	0.9	7.7	138.0	60	13	97	99.1	64.0	0	1	0	0	0	1	23.15	12.5	1	0	8.27	4.59	8.27	1	1
75	F	1	57.9	3	36	6	0	0	1	0	0	0	4.6	14.9	3.24	3.3	1843.0	1.5	1.1	142	0.5	9.4	132.0	91	16	97	98.7	116.0	1	1	0	0	0	1	14.2	13.5	0	0	8.57	4.58	28.0	0	0
89	F	1	68.8	3	58	8	0	0	0	1	0	0	2.4	11.3	4.71	3.7	212.0	1.7	2.1	101	1.1	8.4	139.0	119	19	93	97.8	67.0	0	1	0	1	0	1	16.57	5.9	0	0	18.61	4.58	28.0	0	0
65	F	1	69.7	1	24	3	0	0	1	0	0	0	3.2	10.95	3.42	4.3	180.0	1.9	1.1	124	0.7	8.4	135.0	106	16	95	98.9	84.0	1	1	0	0	0	1	13.77	7.55	0	0	17.4	4.58	28.0	0	0
63	F	3	48.5	17	60	10	0	0	1	0	0	1	4.9	7.78	1.59	3.2	861.0	2.5	1.2	102	1.4	9.1	149.0	96	21	76	98.0	58.0	0	1	0	0	0	0	20.9	10.38	0	0	18.26	4.58	28.0	0	0
90	M	1	80.0	6	40	5	1	0	0	1	0	0	3.4	11.43	3.36	4.4	303.0	2.1	1.7	141	1.8	8.9	136.0	77	19	94	98.5	87.0	1	1	0	0	1	1	14.3	9.63	0	1	5.82	4.58	5.82	1	1
63	F	1	74.9	1	34	8	0	0	0	0	0	0	3.1	9.8	3.16	3.9	213.0	1.7	1.4	103	0.6	7.6	140.0	75	15	98	99.1	52.0	0	1	0	0	0	0	14.6	10.7	0	0	11.83	4.56	28.0	0	0
69	F	3	144.4	10	46	7	0	1	0	0	0	0	3.2	11.05	3.45	4.4	1204.0	2.1	1.0	569	2.6	9.6	137.0	82	20	91	97.2	75.0	1	1	0	0	0	0	14.55	40.5	1	0	9.6	4.56	28.0	0	0
78	F	1	51.8	12	73	12	1	0	0	0	1	0	3.4	11.15	3.28	4.9	430.0	2.7	1.2	279	1.7	8.2	133.0	103	18	100	97.1	110.0	1	1	0	0	1	1	16.5	15.6	0	1	14.12	4.56	15.04	1	1
73	F	1	56.2	9	60	7	0	0	0	0	0	0	2.2	11.03	5.01	4.5	1105.0	2.1	1.7	104	1.5	8.4	135.0	103	32	96	97.7	76.0	0	1	0	1	1	1	21.9	6.07	0	1	4.91	4.56	4.91	1	1
72	M	3	152.25	9	34	6	0	0	1	1	0	1	2.9	15.15	5.22	4.4	620.0	2.4	1.9	161	1.8	8.0	139.0	70	22	100	98.1	102.0	0	1	0	1	0	1	15.3	15.55	0	0	12.66	4.56	28.0	0	0
76	M	1	94.9	5	30	8	0	1	0	1	0	0	3.1	10.4	3.35	4.2	206.0	1.8	1.3	266	1.2	7.4	142.0	92	20	97	98.9	110.0	1	1	0	1	0	1	15.25	9.8	0	0	21.42	4.56	28.0	0	0
70	F	3	55.9	5	41	6	0	0	1	0	0	0	4.0	12.5	3.13	3.6	155.0	2.1	1.3	105	0.5	8.3	142.0	79	11	100	98.1	93.0	0	1	1	0	0	0	13.9	8.2	0	0	14.05	4.55	28.0	0	0
77	M	1	77.1	11	47	5	0	1	1	0	1	0	3.1	11.06	3.57	4.4	262.0	2.2	1.1	126	0.8	8.6	136.0	79	13	97	97.7	87.0	1	1	0	0	1	1	13.07	15.7	0	0	8.11	4.55	28.0	0	0
91	F	1	75.6	6	61	4	0	0	1	0	0	0	2.0	11.75	5.88	3.9	459.0	1.4	1.5	99	2.0	7.9	135.0	134	26	98	98.4	78.0	0	1	0	1	0	1	13.2	33.15	0	0	7.55	4.54	28.0	0	0
69	F	1	74.0	4	30	8	0	0	0	1	0	0	3.5	11.53	3.29	4.2	405.0	1.5	1.2	164	1.1	8.5	144.0	137	30	93	96.6	85.0	0	1	0	1	1	1	17.6	21.4	0	0	7.33	4.54	28.0	0	0
71	M	1	89.2	3	29	6	0	1	1	0	1	0	2.9	11.4	3.93	4.0	1565.0	1.9	1.1	404	0.8	7.9	137.0	101	12	94	97.8	23.0	1	1	0	0	1	1	14.2	10.6	0	1	4.35	4.54	4.35	1	1
75	M	1	82.75	4	47	5	0	0	1	0	0	0	3.3	8.63	2.62	4.3	169.0	1.5	2.3	83	0.9	8.7	139.0	121	24	93	100.1	144.0	1	1	0	0	0	1	16.0	44.4	0	0	5.45	4.53	28.0	0	0
78	M	3	88.95	11	48	11	1	0	1	0	0	0	3.0	10.2	3.4	4.1	214.0	3.1	1.3	86	0.8	8.3	136.0	89	6	100	96.7	83.0	1	1	0	1	0	1	13.2	12.23	0	0	13.3	4.52	28.0	0	0
65	M	1	61.5	10	46	7	0	1	0	0	0	0	2.6	10.73	4.13	4.8	205.0	2.2	4.9	227	5.8	9.3	140.0	96	9	100	97.9	77.0	1	1	0	1	1	1	14.83	10.4	0	0	17.79	4.52	28.0	0	0
51	M	1	68.75	7	28	3	0	0	0	0	0	0	1.7	10.2	6.0	3.3	272.0	1.1	1.3	101	0.4	7.4	137.0	110	18	94	98.8	142.0	0	1	0	0	0	0	13.7	8.6	0	0	11.34	4.51	28.0	0	0
61	M	1	168.3	6	45	7	0	0	0	1	0	1	3.2	13.4	4.19	4.8	198.0	1.6	1.2	113	0.9	8.1	128.0	126	16	98	97.7	99.0	0	1	0	1	0	1	15.2	9.6	0	0	26.94	4.49	28.0	0	0
88	M	1	59.8	7	53	5	0	1	0	0	0	0	2.0	10.0	5.0	3.3	484.0	1.0	1.6	172	0.5	6.2	143.0	156	29	100	98.2	82.0	1	1	0	0	1	0	15.57	16.27	0	1	4.31	4.49	4.31	1	1
84	M	1	86.0	3	56	8	0	0	0	0	0	0	2.7	12.23	4.53	4.7	167.0	1.9	1.4	141	1.4	8.6	140.0	127	26	90	99.3	86.0	1	1	0	0	0	1	15.1	15.1	0	0	10.21	4.48	28.0	0	0
69	M	3	254.0	13	51	5	0	1	0	1	0	0	2.6	8.4	3.23	3.7	769.0	2.2	1.9	144	2.4	8.7	147.0	120	17	92	98.6	94.0	1	1	0	0	1	0	15.65	9.2	0	1	4.19	4.47	4.19	1	1
66	F	1	97.0	5	33	5	0	1	0	1	0	1	4.5	12.74	2.83	4.2	329.0	2.0	1.3	173	0.9	9.7	137.0	145	34	91	96.5	138.0	1	1	1	0	0	1	12.83	15.13	0	0	10.53	4.45	28.0	0	0
82	M	3	70.9	3	43	6	0	0	1	0	0	0	2.1	12.37	5.89	3.2	504.0	1.7	1.4	115	0.7	7.9	137.0	135	24	98	98.5	88.0	1	1	0	0	0	1	16.7	8.83	1	0	9.87	4.44	9.87	1	1
48	F	1	175.0	4	35	2	0	0	1	1	0	0	3.5	12.3	3.51	4.3	325.0	2.3	1.1	113	0.8	8.7	140.0	162	28	98	97.8	80.0	0	1	1	1	1	1	14.5	16.8	0	0	16.03	4.44	28.0	0	0
79	F	2	70.2	7	54	9	0	1	0	1	0	0	3.4	9.8	2.88	4.6	184.0	2.4	1.7	111	2.2	8.1	138.0	125	21	100	98.1	72.0	0	1	0	0	0	1	20.8	6.4	0	0	10.42	4.44	28.0	0	0
54	F	1	88.5	7	33	7	0	1	1	1	1	0	4.0	12.3	3.08	4.1	1556.0	1.8	1.0	196	1.2	9.1	135.0	96	20	98	97.9	92.0	1	1	0	1	1	1	14.5	21.8	0	0	19.55	4.44	28.0	0	0
58	M	3	162.0	17	66	2	0	1	1	0	0	0	2.6	12.0	4.62	4.7	7315.0	2.1	2.1	264	5.4	7.2	141.0	106	24	82	100.3	126.0	1	1	0	0	0	1	13.85	19.95	0	1	4.23	4.44	4.23	1	1
75	M	1	60.6	4	48	9	0	0	1	0	0	0	1.9	11.37	5.98	3.2	270.0	2.3	1.3	85	0.9	8.1	149.0	82	16	89	98.1	85.0	0	1	1	0	0	1	17.4	65.3	0	0	6.26	4.44	28.0	0	0
85	M	1	74.7	3	41	11	0	0	0	1	0	0	2.2	7.48	3.4	3.9	398.0	1.8	1.5	85	1.2	8.1	136.0	119	15	87	97.5	102.0	0	1	1	0	0	0	16.03	13.18	0	1	7.88	4.44	7.88	1	1
81	F	1	125.1	5	56	10	0	1	0	1	0	1	2.7	9.7	3.59	3.0	235.0	1.5	1.5	277	1.8	8.2	143.0	123	30	99	100.3	132.0	1	1	0	0	0	1	14.2	47.6	0	0	14.42	4.43	28.0	0	0
68	M	1	109.9	13	60	8	0	0	1	0	0	0	2.5	7.8	3.12	3.9	229.0	2.1	2.3	109	2.0	6.7	135.0	87	14	93	97.5	61.0	0	1	0	0	0	0	23.9	10.3	0	0	11.53	4.43	28.0	0	0
51	M	3	58.0	7	49	4	0	0	0	0	0	0	3.8	7.3	1.92	4.4	244.0	2.2	2.7	142	3.0	8.6	138.0	176	35	98	99.6	90.0	1	1	0	1	1	1	17.13	6.35	0	0	16.08	4.43	28.0	0	0
73	M	1	92.8	6	40	6	0	0	0	1	0	0	3.7	10.6	2.86	5.0	275.0	1.4	1.7	119	3.3	7.8	136.0	48	13	96	97.6	65.0	1	1	0	0	1	1	15.0	9.35	0	1	3.52	4.43	4.39	1	1
67	F	1	85.5	5	40	7	0	1	0	1	0	1	2.5	9.0	3.6	3.7	345.0	1.7	1.1	167	1.3	8.2	139.0	85	14	98	97.8	71.0	1	1	1	0	0	1	15.0	11.7	0	0	6.61	4.42	28.0	0	0
64	F	1	80.8	6	36	4	1	1	1	0	0	0	2.2	14.43	6.56	4.9	214.0	1.3	1.8	142	0.4	7.9	141.0	51	18	100	98.4	72.0	0	1	0	0	0	1	15.9	6.84	0	0	8.24	4.41	28.0	0	0
81	F	1	72.3	6	58	10	0	1	0	1	1	1	2.6	7.65	2.94	4.4	272.0	2.1	1.2	174	1.8	8.4	134.0	79	17	100	98.2	52.0	1	1	0	1	0	1	15.55	20.1	0	1	10.98	4.39	10.98	1	1
85	M	1	78.25	10	44	5	0	1	1	0	0	0	2.6	11.97	4.6	3.0	461.0	1.0	1.7	311	1.4	6.5	140.0	97	25	92	97.8	59.0	1	1	0	0	0	1	14.07	9.63	0	0	7.55	4.38	28.0	0	0
84	F	1	67.3	9	51	6	0	0	0	1	1	0	1.9	9.7	5.11	3.9	480.0	2.0	1.2	96	2.0	6.4	146.0	76	20	95	97.7	61.0	0	1	0	0	0	1	16.1	14.4	0	1	3.38	4.38	3.94	1	1
67	F	3	115.0	2	25	4	1	0	1	1	0	0	3.7	12.45	3.36	3.2	253.0	1.8	1.5	106	0.9	9.0	141.0	122	19	92	97.4	111.0	1	1	0	0	0	1	17.1	8.3	0	0	11.92	4.38	28.0	0	0
95	F	1	68.7	4	31	6	0	0	1	0	0	0	2.6	9.9	3.81	3.8	244.0	2.0	1.1	144	0.6	8.4	133.0	97	29	95	99.8	94.0	1	1	0	0	0	1	13.2	9.43	0	0	17.0	4.38	28.0	0	0
72	M	1	88.0	2	33	5	0	1	0	0	0	0	3.8	12.38	3.26	4.2	245.0	1.4	1.8	213	0.6	7.3	140.0	106	13	100	97.5	75.0	1	0	0	0	0	1	13.28	9.56	1	0	4.91	4.38	4.91	1	1
82	M	1	86.2	9	50	6	0	0	0	0	0	0	4.1	13.92	3.4	3.4	242.0	2.1	1.9	124	1.4	9.0	138.0	81	31	90	98.1	120.0	0	1	0	1	0	1	14.22	12.12	0	0	10.03	4.37	28.0	0	0
74	M	1	89.0	2	42	5	0	0	1	0	0	0	3.0	11.05	3.68	3.9	216.0	2.4	1.2	98	1.0	8.6	137.0	138	35	85	98.9	62.0	0	1	0	1	1	1	12.5	11.8	0	0	8.64	4.37	28.0	0	0
62	M	1	89.0	9	31	5	0	1	0	1	1	0	3.4	13.23	3.89	3.3	558.0	2.0	1.0	343	1.2	9.0	136.0	89	19	94	98.5	99.0	1	1	1	0	1	1	14.7	14.47	0	0	9.27	4.37	28.0	0	0
89	F	3	87.0	8	56	10	1	1	0	1	0	0	2.9	8.53	2.94	4.2	215.0	2.1	2.0	132	3.7	8.7	139.0	69	12	71	94.5	64.0	1	1	0	1	0	1	19.9	13.8	1	0	33.86	4.37	28.0	0	1
59	M	1	76.0	1	22	5	0	0	0	0	0	0	3.3	9.1	2.76	4.7	149.0	2.0	1.2	105	1.0	8.7	139.0	78	14	93	98.1	91.0	0	0	1	0	0	0	15.3	8.3	0	0	6.72	4.37	28.0	0	0
58	M	3	128.9	13	62	4	0	0	1	0	0	0	3.2	7.33	2.29	5.2	190.0	2.1	2.0	102	8.7	9.2	133.0	48	12	97	97.6	58.0	1	1	0	0	0	1	18.8	3.57	1	0	12.35	4.36	13.24	1	1
73	F	1	67.6	5	45	5	0	0	0	0	0	0	2.4	7.8	3.25	3.4	307.0	1.9	1.4	80	2.3	8.6	141.0	99	33	94	98.9	110.0	0	1	0	0	0	1	15.85	4.95	0	1	18.96	4.36	28.0	0	0
69	M	1	115.75	4	40	4	1	1	1	0	0	0	3.7	9.88	2.67	4.5	372.0	2.6	1.4	76	1.1	8.9	137.0	76	15	100	98.0	63.0	1	1	0	1	1	1	13.07	9.13	0	0	8.43	4.36	28.0	0	0
66	F	2	106.7	7	40	4	1	1	0	1	0	0	3.7	11.78	3.18	5.5	583.0	3.3	1.2	152	1.1	8.7	134.0	79	18	93	98.1	62.0	1	1	1	1	0	1	13.45	21.3	0	0	32.86	4.36	28.0	0	0
92	F	3	56.9	3	32	7	0	0	0	1	0	0	3.0	9.7	3.23	3.6	241.0	2.1	1.1	135	0.6	8.8	143.0	113	25	95	98.4	88.0	0	1	1	0	0	1	14.0	8.3	0	0	12.98	4.35	28.0	0	0
84	M	1	93.1	3	31	7	1	0	0	1	0	1	3.0	12.5	4.17	3.1	308.0	1.4	1.4	306	1.0	7.4	130.0	92	35	97	100.4	90.0	0	0	1	0	0	1	20.55	17.55	0	0	4.72	4.35	28.0	0	0
80	M	1	85.0	10	48	8	0	1	0	1	1	0	2.9	9.77	3.37	4.4	322.0	2.6	1.5	127	1.3	8.0	139.0	80	16	100	98.4	67.0	1	1	0	0	1	1	12.73	11.88	0	0	12.5	4.35	28.0	0	0
72	M	1	72.43333333	11	45	9	0	0	0	1	0	0	3.1	9.05	2.92	3.8	110.0	2.1	1.4	104	2.4	7.2	136.0	99	23	100	97.1	61.0	1	1	0	0	0	0	14.43	4.85	0	0	21.66	4.35	28.0	0	0
70	F	2	47.5	1	31	8	0	1	0	0	0	0	2.7	12.5	4.63	3.8	239.0	1.5	1.2	161	0.5	10.0	141.0	89	16	95	98.2	102.0	1	1	1	0	0	1	21.65	18.1	0	0	7.18	4.35	28.0	0	0
83	M	1	67.0	0	33	7	1	0	1	0	0	0	4.1	12.2	2.98	3.9	206.0	2.0	1.2	128	0.9	8.8	143.0	56	27	97	97.9	67.0	1	1	0	0	1	1	12.37	9.1	0	0	8.95	4.35	28.0	0	0
70	M	1	91.3	1	33	9	0	0	0	0	0	1	2.2	8.83	4.01	3.5	140.0	1.7	1.4	105	0.6	7.8	133.0	183	30	96	97.7	62.0	0	1	0	0	0	1	17.43	4.37	0	0	24.31	4.34	28.0	0	0
65	M	1	123.7	12	56	9	0	1	0	1	0	0	1.8	8.77	4.87	5.3	252.0	1.7	1.6	98	2.3	7.5	139.0	76	22	84	97.5	82.0	1	1	0	1	0	0	15.67	5.97	0	1	44.12	4.34	28.0	0	0
70	F	1	89.5	12	53	8	1	0	0	0	0	1	2.9	6.93	2.39	3.2	375.0	1.4	1.1	116	8.5	8.7	136.0	73	12	100	97.5	50.0	1	1	1	0	0	1	16.73	3.5	1	0	112.43	4.34	28.0	0	0
80	M	1	105.4	3	35	8	0	0	0	0	0	0	3.2	12.6	3.94	4.6	959.0	1.8	1.0	106	1.5	8.9	133.0	106	7	96	99.5	119.0	0	1	0	0	0	1	12.95	10.05	0	1	16.13	4.33	16.13	1	1
65	F	1	68.2	12	48	10	0	0	0	1	1	0	3.2	7.75	2.42	4.5	794.0	1.9	1.4	160	1.2	9.8	136.0	118	29	95	99.7	68.0	0	1	0	0	0	0	29.85	19.2	0	1	4.25	4.33	4.25	1	1
77	M	1	85.0	3	35	4	1	0	1	0	0	0	2.5	12.65	5.06	4.3	304.0	1.6	1.3	236	0.7	8.0	134.0	111	12	93	98.9	96.0	1	1	0	0	0	1	15.8	9.0	0	0	6.25	4.32	28.0	0	0
81	M	1	68.9	5	44	5	0	0	1	0	0	1	2.4	7.85	3.27	4.5	181.0	1.8	1.0	125	1.7	8.6	136.0	126	26	86	96.9	66.0	1	1	0	0	1	1	19.6	31.85	0	1	4.32	4.32	4.32	1	1
76	M	1	106.6333333	8	73	6	1	1	0	1	0	0	2.9	11.1	3.83	4.5	274.0	2.6	1.7	211	2.4	8.1	136.0	83	28	99	98.6	69.0	1	1	1	0	1	1	17.0	23.85	0	1	47.67	4.31	28.0	0	0
67	F	3	46.33333333	5	34	3	1	0	0	1	0	0	3.2	9.1	2.84	3.8	981.0	2.3	5.4	133	1.3	9.1	134.0	101	21	100	96.5	100.0	1	1	0	1	0	1	22.7	11.4	0	0	28.35	4.31	28.0	0	0
85	M	1	74.0	2	26	5	0	0	1	0	0	1	3.5	13.25	3.79	4.6	250.0	2.1	1.3	146	1.2	8.4	138.0	62	19	100	97.4	100.0	0	1	0	0	0	1	14.55	6.45	0	0	11.34	4.31	28.0	0	0
87	F	1	79.0	4	50	10	0	1	0	1	0	0	2.0	8.25	4.13	4.9	196.0	2.0	5.4	139	1.9	7.9	121.0	106	24	97	97.5	87.0	1	1	0	1	1	1	16.3	15.3	0	0	29.29	4.3	28.0	0	0
73	M	1	88.0	7	36	9	0	1	0	1	0	1	2.9	9.1	3.14	4.4	280.0	1.8	2.4	70	5.5	8.4	143.0	115	21	99	98.3	61.0	1	1	0	1	0	1	20.55	14.55	0	0	15.93	4.3	28.0	0	0
73	M	1	97.0	5	42	3	1	0	1	0	0	0	3.2	9.09	2.84	4.8	318.0	2.1	1.6	111	1.0	7.8	137.0	74	11	100	97.8	72.0	1	1	0	1	0	1	14.88	14.17	0	0	16.77	4.3	28.0	0	0
78	M	1	92.25	2	24	5	0	0	1	1	1	0	3.4	12.5	3.68	3.1	267.0	2.1	1.7	109	1.1	8.7	134.0	69	18	100	98.7	131.0	1	1	1	0	0	1	14.4	7.8	0	0	12.08	4.3	28.0	0	0
78	M	1	98.1	13	45	6	1	0	0	0	0	0	3.1	10.08	3.25	4.6	263.0	2.5	2.2	119	1.1	8.3	141.0	81	10	99	97.9	85.0	1	0	0	0	1	1	14.32	11.54	0	0	8.96	4.29	28.0	0	0
39	M	1	95.0	7	32	0	0	0	0	0	0	0	3.0	13.15	4.38	3.2	307.0	1.2	1.5	127	1.8	6.2	144.0	165	17	99	95.5	96.0	0	1	0	0	0	0	12.6	23.6	0	0	9.13	4.28	28.0	0	0
74	M	1	68.0	1	40	8	1	0	0	1	0	0	2.9	9.8	3.38	4.4	355.0	1.6	1.9	103	1.0	9.9	136.0	114	13	99	97.6	79.0	1	1	1	0	1	1	20.8	7.1	0	0	45.19	4.28	28.0	0	0
60	M	3	84.85	2	23	2	0	0	1	1	0	0	4.4	15.75	3.58	3.4	283.0	1.9	1.1	123	1.1	8.8	146.0	153	25	91	99.6	105.0	0	1	0	1	1	1	14.45	7.35	0	0	8.32	4.28	28.0	0	0
93	M	1	70.95	4	52	8	1	0	0	1	0	0	3.3	8.45	2.56	4.5	283.0	1.9	1.5	90	1.3	7.9	135.0	75	16	100	96.1	68.0	1	1	0	1	0	1	17.5	4.35	0	0	7.09	4.28	28.0	0	0
91	M	1	85.3	2	33	8	0	0	1	0	0	0	3.7	11.4	3.08	3.4	163.0	1.8	1.3	105	0.7	8.3	144.0	71	24	92	98.1	98.0	1	1	0	0	0	1	16.6	9.1	0	0	15.87	4.27	28.0	0	0
85	F	3	69.1	2	37	7	0	0	1	1	0	0	3.2	9.4	2.94	3.9	200.0	1.6	1.1	159	1.0	8.1	136.0	63	10	92	96.5	61.0	1	1	0	1	0	1	13.6	9.3	0	0	9.55	4.26	28.0	0	0
69	F	1	107.0	1	23	5	1	1	1	1	0	1	2.9	11.1	3.83	3.4	417.0	2.0	2.6	136	0.8	9.2	140.0	104	14	95	97.5	88.0	1	1	0	1	0	1	16.4	10.6	0	0	23.89	4.26	28.0	0	0
57	F	1	59.0	7	40	4	0	0	0	1	0	0	2.7	8.34	3.09	5.6	335.0	1.8	2.0	85	1.7	8.7	130.0	60	15	96	97.7	70.0	0	1	0	1	0	1	19.96	15.98	0	0	10.74	4.26	28.0	0	0
76	F	1	128.0	7	50	4	0	0	1	1	0	0	3.8	10.8	2.84	3.3	814.0	2.3	1.6	115	1.1	9.1	139.0	72	13	100	97.2	55.0	1	1	0	1	1	1	14.96	18.16	0	0	10.1	4.25	28.0	0	0
79	F	1	59.85	11	38	4	1	0	1	0	0	0	3.4	10.2	3.0	3.5	364.0	3.1	1.8	130	0.9	8.4	135.0	80	15	100	98.7	49.0	1	1	0	1	1	1	14.4	15.28	0	1	19.6	4.25	28.0	0	0
78	M	3	75.0	8	39	6	1	0	1	1	0	0	3.1	8.98	2.9	4.6	290.0	2.9	1.7	138	0.9	7.7	136.0	80	19	100	98.1	79.0	1	1	0	1	0	1	15.65	10.58	0	0	12.87	4.25	28.0	0	0
83	F	1	70.4	3	57	12	0	0	1	0	0	1	3.2	10.8	3.38	3.7	222.0	1.5	1.5	227	0.9	8.3	138.0	81	3	100	98.5	66.0	1	1	0	0	0	1	12.2	16.15	0	0	20.8	4.25	28.0	0	0
67	M	1	110.4	4	35	6	1	1	0	0	0	0	3.0	9.93	3.31	4.7	240.0	1.7	1.3	139	0.7	8.9	138.0	95	18	94	100.4	62.0	1	1	0	1	1	1	14.83	11.8	0	0	9.38	4.25	28.0	0	0
73	M	1	105.15	5	40	4	1	0	1	0	0	0	2.6	9.73	3.74	4.1	264.0	2.3	1.3	95	1.2	8.5	137.0	87	13	99	99.5	65.0	1	1	0	1	1	1	13.67	12.0	0	0	15.05	4.24	28.0	0	0
75	F	1	72.5	2	44	10	1	0	1	0	0	1	3.2	10.83	3.38	2.9	229.0	1.8	1.0	124	0.6	8.4	116.0	76	19	96	97.9	85.0	0	1	0	0	0	1	17.47	6.57	0	0	10.05	4.24	28.0	0	0
63	F	1	91.6	3	40	8	0	0	0	1	0	0	2.8	8.4	3.0	3.8	334.0	2.4	1.3	81	2.3	8.6	133.0	110	20	97	99.8	52.0	1	1	0	0	0	1	19.1	15.9	0	1	22.76	4.24	28.0	0	0
80	M	1	68.5	1	31	5	0	0	1	0	0	0	3.0	9.4	3.13	4.5	213.0	1.7	3.0	94	0.8	7.9	137.0	79	21	100	98.1	86.0	0	0	1	1	0	1	14.0	11.1	0	1	7.0	4.23	28.0	0	0
83	M	1	79.0	7	51	4	0	0	1	0	0	0	3.5	10.73	3.07	2.5	138.0	1.8	1.6	127	0.6	7.7	136.0	63	14	93	96.7	68.0	1	1	0	0	0	1	14.03	4.73	0	0	9.33	4.22	28.0	0	0
88	M	3	78.4	3	40	9	0	1	1	1	0	0	3.6	13.4	3.72	5.0	234.0	1.6	1.7	127	1.4	9.1	141.0	85	18	98	98.4	102.0	1	1	0	0	0	1	14.3	11.0	1	0	5.85	4.22	5.85	1	1
85	M	1	70.5	5	35	7	0	0	1	0	0	0	3.2	9.44	2.95	4.3	643.0	2.6	1.4	107	0.8	7.6	140.0	80	16	100	98.1	58.0	1	1	0	0	1	1	13.98	9.4	0	0	11.9	4.22	28.0	0	0
73	F	1	71.3	8	56	14	0	1	0	1	0	0	2.7	6.8	2.52	4.0	231.0	1.9	2.3	102	2.5	9.5	142.0	77	24	99	95.4	89.0	1	1	0	0	0	0	14.57	2.27	1	0	7.68	4.22	7.68	1	1
72	F	1	78.0	3	37	6	0	1	1	1	0	0	3.9	11.25	2.88	5.2	571.0	2.5	1.5	182	1.4	7.9	139.0	73	31	99	98.0	78.0	1	1	0	1	1	1	16.05	14.55	0	0	19.24	4.21	28.0	0	0
66	F	3	127.7	2	37	7	0	1	0	1	1	0	3.5	11.07	3.16	4.6	431.0	2.5	2.5	159	1.6	8.0	136.0	76	18	93	99.1	85.0	0	1	0	1	0	1	13.7	13.47	0	0	23.38	4.21	28.0	0	0
66	F	1	73.2	8	45	11	0	1	0	1	0	1	2.4	7.1	2.96	3.5	123.0	1.7	1.6	95	2.3	8.5	138.0	102	25	93	97.5	93.0	1	1	0	0	0	1	16.67	20.77	0	1	5.13	4.21	5.13	1	1
63	F	1	75.8	5	45	5	1	0	1	0	0	0	3.5	9.1	2.6	4.5	327.0	2.0	1.4	117	0.6	8.0	144.0	82	16	100	98.4	67.0	1	1	0	0	1	1	16.57	19.93	0	0	8.41	4.21	28.0	0	0
72	F	3	84.35	2	30	5	0	1	1	0	1	0	3.1	14.4	4.65	3.8	239.0	1.9	1.1	256	0.6	9.0	139.0	78	19	96	98.7	92.0	1	1	0	1	1	1	14.05	5.15	0	0	6.69	4.21	28.0	0	0
75	F	1	72.9	3	51	8	0	0	0	1	0	1	2.0	9.75	4.88	5.1	463.0	4.5	1.4	193	1.3	8.1	137.0	75	8	94	98.7	56.0	1	1	1	0	0	1	17.0	15.8	0	0	21.69	4.2	28.0	0	0
92	F	2	70.2	4	44	5	0	1	1	0	0	0	3.3	12.2	3.7	2.3	294.0	2.0	1.2	102	0.7	7.2	141.0	120	16	100	94.8	120.0	1	1	0	0	0	1	15.1	10.1	0	0	8.13	4.2	28.0	0	0
59	F	3	57.8	1	26	2	0	0	1	0	0	1	3.1	11.7	3.77	4.4	272.0	2.6	1.1	150	1.3	8.7	137.0	80	22	95	98.0	86.0	1	1	1	0	0	1	17.4	13.9	0	0	6.22	4.2	28.0	0	0
71	F	1	77.3	4	57	8	0	1	0	1	0	0	3.3	10.36	3.14	4.3	403.0	3.9	1.5	57	0.9	8.7	142.0	82	11	100	98.6	85.0	1	1	0	0	0	1	13.05	10.55	0	0	20.05	4.2	28.0	0	0
88	F	3	86.9	9	42	5	1	0	1	1	0	0	2.7	10.33	3.83	4.4	411.0	2.0	1.2	114	0.7	7.7	139.0	91	16	100	97.2	75.0	1	1	0	1	1	0	14.77	10.37	0	0	8.03	4.2	28.0	0	0
56	M	1	75.55	6	43	8	1	1	0	1	0	0	3.2	8.62	2.69	5.0	234.0	2.5	1.9	151	0.8	8.2	139.0	84	16	100	98.2	70.0	1	1	0	1	1	1	20.3	17.08	0	0	12.86	4.2	28.0	0	0
51	M	1	82.15	7	50	3	0	0	0	0	0	0	2.9	8.33	2.87	4.1	307.0	1.8	1.8	80	0.9	7.9	136.0	81	12	100	99.5	69.0	0	1	0	0	1	1	16.17	11.33	0	0	7.19	4.2	28.0	0	0
64	M	1	108.75	1	20	5	0	0	1	0	1	0	4.3	12.35	2.87	4.7	236.0	2.0	1.1	123	0.7	9.2	137.0	70	13	99	98.2	93.0	0	1	0	0	0	1	12.1	15.85	0	0	4.2	4.2	28.0	0	0
64	F	3	53.4	11	54	9	0	0	0	1	1	1	3.8	9.45	2.49	4.7	282.0	2.1	0.9	116	2.9	8.6	132.0	56	14	100	98.1	90.0	1	1	0	0	1	1	14.3	8.13	0	1	4.02	4.19	4.02	1	1
88	F	1	56.8	1	40	10	0	0	1	0	0	0	3.9	10.8	2.77	4.8	147.0	1.7	1.1	116	1.1	9.1	130.0	69	18	100	97.8	75.0	0	1	0	0	0	1	13.2	7.4	0	0	4.17	4.19	28.0	0	0
73	F	3	119.0	4	32	8	0	1	0	1	0	0	4.1	9.05	2.21	3.9	265.0	2.1	1.2	164	1.6	9.8	142.0	76	19	90	98.3	92.0	1	1	0	0	0	0	15.75	7.05	0	0	4.19	4.19	28.0	0	0
87	M	1	60.8	8	74	11	0	0	1	0	0	1	2.4	10.3	4.29	5.5	316.0	1.9	1.7	98	2.3	8.0	127.0	124	25	94	98.0	76.0	0	1	1	0	0	1	13.37	23.13	0	0	10.78	4.19	28.0	0	0
73	F	1	57.75	6	31	8	1	1	1	1	0	1	3.4	11.1	3.26	4.2	403.0	1.7	1.4	132	0.7	8.5	146.0	87	16	100	97.4	82.0	1	0	0	0	0	1	16.37	7.57	0	0	7.32	4.19	28.0	0	0
65	M	1	87.5	6	37	7	0	0	0	1	0	1	3.1	10.73	3.46	4.6	365.0	3.4	1.5	138	1.5	8.4	135.0	103	15	99	98.9	94.0	1	1	1	1	0	0	14.7	15.7	0	0	25.16	4.18	28.0	0	0
69	F	1	172.2	8	27	7	0	0	0	1	0	0	3.6	11.5	3.19	3.6	284.0	1.8	1.4	123	2.0	9.1	137.0	82	28	98	98.0	51.0	0	1	0	0	0	1	20.8	14.4	0	0	15.53	4.18	28.0	0	0
75	F	1	78.83333333	1	22	7	1	1	0	1	1	0	3.0	9.0	3.0	4.0	628.0	2.1	1.6	136	0.9	8.5	138.0	96	23	94	99.7	84.0	1	1	0	1	0	1	13.25	7.7	0	0	15.87	4.18	28.0	0	0
92	F	1	35.7	2	41	9	1	0	1	1	0	1	4.0	10.2	2.55	3.9	261.0	2.2	1.2	100	0.8	8.8	144.0	92	19	100	98.2	68.0	0	1	1	0	1	1	15.15	23.6	0	0	7.57	4.17	28.0	0	0
55	M	1	73.6	9	38	7	0	1	0	1	0	0	2.1	9.95	4.74	3.0	308.0	2.1	1.9	407	2.1	8.2	126.0	151	33	94	101.7	90.0	1	1	1	0	1	1	12.75	3.55	0	0	15.0	4.17	28.0	0	0
82	M	1	45.0	5	38	6	0	0	0	1	0	1	2.8	9.33	3.33	3.3	172.0	2.0	2.7	82	0.8	7.9	146.0	62	18	94	95.6	51.0	1	1	0	1	0	1	17.33	10.93	0	0	32.85	4.17	28.0	0	0
85	F	1	54.8	3	33	9	0	0	1	1	0	0	4.0	12.9	3.23	3.3	576.0	2.1	1.0	113	1.3	9.4	138.0	111	19	97	98.2	77.0	0	1	0	1	0	1	12.8	6.5	0	0	13.19	4.17	28.0	0	0
65	M	1	89.63333333	1	37	4	0	0	1	0	0	0	3.7	9.4	2.54	3.8	998.0	1.8	1.3	105	0.8	8.8	143.0	95	24	95	98.6	77.0	0	1	0	0	0	1	13.3	4.3	0	0	8.0	4.17	28.0	0	0
76	F	1	82.76666667	5	35	8	1	1	0	1	0	0	3.2	10.43	3.26	3.9	231.0	2.5	3.9	194	4.0	8.5	135.0	48	12	97	97.8	86.0	1	1	0	1	0	1	17.2	11.57	0	0	20.2	4.16	28.0	0	0
90	M	1	104.2	6	50	10	0	1	0	1	0	1	3.7	8.5	2.3	5.1	381.0	2.4	1.5	316	4.0	9.2	144.0	56	14	93	98.3	102.0	1	1	0	0	0	0	16.4	7.4	0	0	7.07	4.16	28.0	0	0
71	M	2	81.9	3	23	5	0	0	0	1	0	0	4.1	10.5	2.56	3.2	188.0	2.3	1.2	105	1.8	9.3	142.0	96	20	97	99.1	80.0	0	1	1	0	1	0	13.15	5.45	0	0	8.73	4.15	28.0	0	0
76	M	3	122.9	9	57	8	0	0	0	0	0	0	2.1	12.27	5.84	4.5	435.0	1.9	1.5	217	2.4	8.6	140.0	134	20	93	98.2	85.0	1	1	0	0	0	1	15.13	36.6	1	0	21.47	4.15	21.47	1	1
75	M	1	121.1	7	52	5	1	0	1	1	0	0	1.7	8.95	5.26	4.3	216.0	2.3	1.4	175	1.0	11.3	140.0	76	19	100	97.7	49.0	1	1	0	1	0	1	14.45	17.43	0	0	12.74	4.15	28.0	0	0
74	M	1	79.9	4	34	6	0	1	1	0	0	0	2.3	8.3	3.61	4.3	220.0	2.0	1.8	127	1.4	9.5	140.0	80	16	97	97.8	100.0	1	1	1	0	0	1	16.15	7.3	0	0	50.17	4.15	28.0	0	0
70	F	1	79.1	5	41	3	0	0	1	0	0	0	3.5	9.6	2.74	5.0	179.0	1.8	1.2	90	0.7	7.7	135.0	66	15	97	98.0	93.0	0	1	0	0	0	1	15.9	8.9	0	0	8.13	4.15	28.0	0	0
82	F	1	64.6	3	29	8	0	0	1	1	0	1	3.6	11.65	3.24	4.7	221.0	2.5	1.3	152	0.7	8.7	140.0	94	14	96	98.4	79.0	1	1	0	0	0	1	14.3	12.05	0	0	6.44	4.15	28.0	0	0
78	M	3	91.9	3	22	5	0	0	1	0	0	0	2.9	10.83	3.73	4.0	193.0	2.2	1.1	104	0.9	8.0	138.0	97	16	100	100.0	115.0	0	1	0	0	0	1	13.7	8.47	0	0	8.99	4.14	28.0	0	0
92	M	1	70.0	9	68	8	0	1	1	1	0	0	3.2	10.73	3.35	4.9	356.0	1.9	1.6	343	2.3	8.6	142.0	106	21	100	95.8	84.0	1	0	0	0	0	0	15.2	13.47	1	0	10.56	4.14	10.56	1	1
62	F	1	85.7	0	27	2	0	0	1	0	0	0	2.7	12.5	4.63	3.4	276.0	1.5	1.7	104	0.5	7.0	136.0	93	26	97	99.0	75.0	0	1	0	0	0	1	13.8	5.7	0	0	5.31	4.14	28.0	0	0
79	F	1	90.0	5	49	7	1	1	0	1	0	0	2.5	9.47	3.79	4.7	232.0	1.5	2.0	134	1.0	8.5	137.0	109	16	92	97.1	66.0	1	1	0	1	0	0	14.7	15.33	0	0	9.44	4.13	28.0	0	0
77	M	1	79.8	10	38	8	1	1	0	1	0	0	2.6	9.3	3.58	4.3	371.0	2.1	1.8	190	3.5	8.2	139.0	55	18	100	98.3	68.0	1	1	0	1	0	1	20.0	7.2	0	0	8.26	4.13	28.0	0	0
60	F	1	72.5	4	39	14	1	1	1	1	1	1	3.7	7.7	2.08	3.3	296.0	2.0	1.3	150	0.5	8.9	141.0	87	24	93	98.4	93.0	1	1	0	1	0	1	18.27	6.6	0	0	13.7	4.13	28.0	0	0
92	F	3	60.3	2	46	7	0	0	0	1	0	0	3.6	12.1	3.36	4.9	294.0	1.7	1.2	122	1.0	7.7	134.0	114	33	97	100.3	114.0	0	1	0	0	0	1	14.1	7.3	0	0	11.14	4.13	28.0	0	0
56	F	1	49.7	9	40	9	1	1	0	1	0	1	2.0	8.73	4.37	3.7	182.0	2.5	1.1	131	3.7	9.2	122.0	89	19	96	97.8	62.0	1	0	0	0	1	1	15.77	16.43	1	0	9.71	4.12	9.71	1	1
71	M	1	98.8	11	44	7	0	0	0	1	0	0	3.0	8.78	2.93	3.6	333.0	3.0	2.0	100	1.3	8.5	141.0	85	0	100	99.3	89.0	1	0	0	1	1	1	15.52	17.76	0	0	7.85	4.12	28.0	0	0
71	M	2	67.1	8	35	9	0	1	0	1	1	0	3.1	7.35	2.37	4.5	292.0	2.4	1.7	142	3.8	10.7	136.0	108	29	96	97.7	75.0	1	1	0	0	0	1	15.6	14.35	0	0	6.47	4.12	28.0	0	0
85	M	1	97.25	13	62	9	1	1	0	1	0	0	3.2	10.98	3.43	4.3	254.0	2.0	1.3	127	1.7	9.0	140.0	84	16	100	98.0	64.0	1	1	0	1	0	1	14.96	7.36	0	0	14.47	4.12	28.0	0	0
67	F	3	81.65	4	39	6	0	1	1	0	0	1	3.1	9.85	3.18	4.3	328.0	3.8	1.5	86	0.9	8.2	137.0	80	15	96	97.5	79.0	1	0	0	0	1	1	13.23	11.65	0	0	7.78	4.11	28.0	0	0
91	F	1	73.0	2	43	6	1	0	0	1	0	0	2.7	8.15	3.02	4.3	237.0	1.9	1.3	75	1.5	7.0	130.0	79	13	91	99.4	60.0	0	1	0	0	0	0	17.25	9.3	0	0	4.09	4.11	28.0	0	0
73	F	3	78.2	3	26	5	0	0	0	1	1	0	2.7	10.87	4.03	4.1	428.0	2.1	1.1	108	0.8	9.2	139.0	85	17	94	96.9	67.0	1	1	0	0	1	1	16.73	8.03	0	0	7.05	4.11	28.0	0	0
71	F	1	108.5	12	72	6	1	1	1	1	0	0	4.2	8.7	2.07	4.4	443.0	4.1	1.7	134	1.3	8.7	138.0	70	13	97	98.8	62.0	1	1	0	1	0	1	16.8	14.43	0	0	9.18	4.11	28.0	0	0
72	M	1	74.0	4	45	7	0	0	0	1	0	1	3.0	9.23	3.08	4.6	900.0	1.8	1.1	177	1.1	10.4	137.0	98	20	97	97.4	78.0	0	1	0	0	0	0	16.1	4.4	1	0	32.81	4.11	28.0	0	0
91	M	1	82.0	3	40	11	0	0	0	1	0	0	3.9	13.2	3.38	4.0	150.0	2.0	1.4	103	1.4	9.2	142.0	66	24	100	98.0	92.0	1	0	1	0	0	1	14.0	7.4	0	0	4.08	4.1	28.0	0	0
61	F	1	57.7	1	45	4	0	0	0	1	0	0	2.1	8.6	4.1	4.2	173.0	2.0	1.1	37	1.0	7.9	140.0	95	18	98	98.6	64.0	0	1	0	0	1	1	15.35	21.3	1	0	11.87	4.1	28.0	0	0
93	F	1	76.0	6	42	9	0	0	0	1	0	0	3.8	9.05	2.38	4.6	242.0	2.5	1.2	122	2.4	8.1	140.0	97	18	100	97.5	71.0	0	0	0	0	0	1	19.4	22.75	0	0	6.33	4.1	28.0	0	0
67	M	1	93.0	3	31	4	1	1	1	0	0	0	3.6	10.65	2.96	4.2	317.0	4.4	1.4	118	1.3	8.5	134.0	80	17	98	98.5	65.0	1	0	0	1	1	1	12.83	11.93	0	0	7.36	4.1	28.0	0	0
79	M	1	90.23333333	10	40	8	0	0	0	0	0	1	3.1	9.25	2.98	3.8	210.0	1.8	1.3	84	1.5	7.9	143.0	67	21	98	103.1	89.0	0	1	0	0	0	1	15.25	5.5	0	0	4.1	4.1	28.0	0	0
96	M	1	60.73333333	11	55	10	1	0	0	1	1	0	2.9	10.9	3.76	5.4	425.0	2.3	5.8	105	2.6	9.1	125.0	71	15	98	97.7	74.0	0	1	0	0	1	0	14.3	9.3	0	1	4.1	4.1	4.1	1	1
87	M	3	90.0	5	42	7	1	1	1	0	0	0	3.3	12.55	3.8	4.1	338.0	2.7	1.2	110	1.6	8.4	136.0	70	14	96	97.5	76.0	1	1	0	0	0	1	14.0	14.0	0	0	12.0	4.1	28.0	0	0
82	M	3	66.3	11	69	5	0	0	0	1	0	0	3.5	13.53	3.87	4.6	611.0	2.4	2.3	121	1.6	9.5	140.0	170	19	96	99.7	111.0	0	1	0	0	1	0	16.5	18.2	0	1	4.03	4.09	4.03	1	1
64	F	1	154.55	2	31	4	0	0	1	1	0	1	3.6	8.5	2.36	5.1	330.0	2.1	1.2	95	1.0	8.3	145.0	116	21	98	98.4	87.0	0	1	0	0	0	1	16.7	4.5	0	0	10.98	4.09	28.0	0	0
63	M	1	111.6	6	29	5	0	1	1	1	0	0	4.1	12.35	3.01	3.9	170.0	1.9	0.9	196	1.0	9.0	135.0	85	21	97	97.7	68.0	1	1	0	0	1	1	13.63	15.1	0	0	10.07	4.09	28.0	0	0
88	F	1	83.1	7	42	8	0	0	0	1	0	1	3.1	8.1	2.61	3.7	377.0	3.1	2.5	166	1.2	8.8	152.0	90	20	94	98.8	84.0	0	1	0	1	0	1	23.05	17.9	0	0	16.07	4.09	28.0	0	0
53	F	3	65.0	9	32	2	1	0	1	1	0	0	3.7	10.6	2.86	5.7	277.0	3.1	1.5	81	0.6	8.4	142.0	84	16	100	98.6	95.0	1	1	0	1	1	1	14.84	15.94	0	0	6.26	4.08	28.0	0	0
87	M	2	61.25	6	45	12	0	0	0	1	0	1	2.6	8.8	3.38	4.1	265.0	2.2	2.5	144	1.8	8.6	145.0	99	30	96	98.5	82.0	0	0	0	1	0	1	17.2	20.7	1	0	17.29	4.08	18.17	1	1
78	F	1	67.0	7	41	9	1	1	0	0	0	0	3.6	12.4	3.44	4.6	220.0	3.8	1.9	106	1.5	9.3	138.0	87	17	90	98.0	110.0	0	1	0	1	0	1	14.95	11.85	0	1	11.99	4.07	28.0	0	0
64	F	1	67.2	9	42	5	0	0	0	0	0	0	2.4	9.67	4.03	3.7	262.0	2.1	1.6	141	1.0	9.9	136.0	102	17	95	96.5	65.0	0	0	0	0	0	1	18.03	2.83	0	0	11.61	4.07	28.0	0	0
80	M	3	92.5	9	66	4	0	0	0	1	0	0	3.2	9.63	3.01	5.2	303.0	2.5	1.3	107	0.9	8.7	136.0	63	15	100	98.0	64.0	0	0	0	0	0	1	13.57	8.77	0	0	8.83	4.07	28.0	0	0
55	M	1	95.35	6	31	2	0	0	1	0	0	0	2.9	9.78	3.37	3.7	258.0	2.3	1.9	111	1.6	7.9	144.0	85	13	100	98.7	72.0	1	1	0	0	1	1	13.8	12.7	0	0	4.91	4.07	28.0	0	0
63	M	1	115.1	5	41	7	0	1	1	1	0	0	3.7	9.95	2.69	5.7	161.0	2.1	2.5	166	2.4	7.7	136.0	59	15	99	96.1	67.0	1	1	0	1	0	1	14.05	4.0	0	1	8.0	4.07	28.0	0	0
85	F	1	86.1	1	29	9	0	1	1	1	1	0	2.4	9.05	3.77	4.3	387.0	1.9	3.7	142	0.9	7.7	136.0	87	19	98	98.3	64.0	1	1	0	1	0	0	14.05	7.8	0	1	9.18	4.07	10.07	1	1
52	M	3	89.35	1	20	5	0	0	0	0	0	0	3.6	10.1	2.81	4.0	147.0	1.9	2.1	117	0.6	9.3	137.0	101	15	100	98.3	89.0	1	1	0	1	0	0	16.05	6.4	0	0	6.41	4.07	28.0	0	0
92	F	1	59.3	3	39	10	0	0	1	0	0	0	3.1	10.6	3.42	3.5	157.0	1.8	1.6	73	1.4	8.6	137.0	88	21	95	98.5	92.0	1	1	0	0	0	0	16.3	36.9	0	0	5.7	4.06	28.0	0	0
71	F	1	117.1	5	33	7	0	0	0	1	0	1	3.7	9.0	2.43	4.6	177.0	2.0	1.2	141	0.6	8.9	142.0	90	14	94	98.5	58.0	0	1	1	0	0	1	22.2	6.9	0	0	46.66	4.06	28.0	0	0
82	M	1	77.0	4	41	8	0	0	0	1	0	0	2.4	10.6	4.42	4.7	191.0	2.1	1.3	148	1.1	7.2	140.0	70	14	100	98.4	74.0	1	1	0	1	0	1	14.4	12.7	0	0	52.07	4.06	28.0	0	0
64	M	3	94.9	11	71	7	0	1	1	0	0	0	2.3	7.55	3.28	3.9	1544.0	2.2	3.7	244	1.2	8.3	149.0	88	14	94	98.4	90.0	1	1	0	0	0	1	16.98	29.0	1	0	7.1	4.06	7.1	1	1
53	F	1	123.6	3	27	2	0	1	0	0	0	0	2.0	10.4	5.2	3.3	241.0	2.1	1.2	188	0.5	8.1	142.0	136	20	94	101.8	93.0	1	1	0	0	0	1	14.13	18.37	0	0	13.97	4.06	28.0	0	0
56	F	1	114.0	1	21	3	0	1	0	0	0	0	3.1	11.17	3.6	4.6	301.0	1.4	1.2	178	0.6	7.0	137.0	106	15	99	100.9	85.0	1	0	0	0	0	1	14.03	12.77	0	0	7.3	4.06	28.0	0	0
88	M	1	63.2	1	33	7	0	0	0	1	0	0	3.5	11.8	3.37	4.4	249.0	1.9	1.1	95	0.9	7.3	130.0	68	19	99	98.4	68.0	1	1	0	0	1	0	14.45	6.2	0	0	8.03	4.05	28.0	0	0
74	F	1	127.2	7	57	5	0	1	0	1	0	0	2.7	9.2	3.41	4.2	380.0	2.3	1.6	130	0.7	8.5	150.0	103	18	90	100.3	73.0	1	1	0	1	0	1	13.9	12.95	0	0	13.08	4.05	28.0	0	0
69	M	1	83.7	3	34	3	0	0	0	1	0	0	2.9	8.67	2.99	5.3	224.0	2.5	3.8	124	2.6	9.2	139.0	75	11	95	97.4	63.0	0	1	1	0	0	0	17.27	6.47	0	0	5.21	4.05	28.0	0	0
81	M	1	84.1	2	26	5	0	1	1	0	0	0	4.2	11.3	2.69	4.2	150.0	1.6	1.1	89	1.1	9.5	139.0	60	8	100	98.7	83.0	1	1	0	0	1	1	12.7	5.65	0	0	5.93	4.05	28.0	0	0
87	M	1	76.5	14	83	9	0	0	0	0	0	0	2.2	7.48	3.4	4.2	180.0	1.9	1.6	102	3.4	7.3	141.0	94	13	95	100.1	86.0	0	1	0	0	0	1	18.73	8.1	0	1	7.31	4.05	7.31	1	1
57	F	1	50.65	6	29	4	0	0	1	0	0	0	2.9	9.9	3.41	4.0	182.0	1.5	3.1	86	0.6	8.4	138.0	101	9	100	98.3	81.0	0	1	0	1	0	1	14.6	13.85	0	1	9.17	4.04	15.02	1	1
70	F	3	48.4	9	50	7	0	1	0	1	0	0	2.4	8.65	3.6	5.6	458.0	3.4	1.3	220	3.9	9.5	153.0	96	14	99	98.4	62.0	1	1	0	0	0	1	17.1	27.25	0	0	4.1	4.04	28.0	0	0
72	F	2	107.4	3	28	6	0	1	0	1	0	0	3.6	12.4	3.44	4.1	239.0	1.8	1.3	105	0.8	8.9	143.0	82	21	86	98.4	92.0	1	1	1	0	0	1	17.2	5.6	0	0	9.14	4.04	28.0	0	0
56	F	1	79.8	6	36	8	1	1	0	1	0	0	3.8	8.15	2.14	4.5	204.0	2.3	1.6	156	2.8	8.6	125.0	73	14	95	98.8	81.0	1	1	1	0	0	1	25.4	20.2	0	0	49.82	4.04	28.0	0	0
74	M	1	95.7	4	35	10	1	0	0	1	0	1	3.7	6.53	1.76	3.4	769.0	2.2	1.3	141	1.4	8.9	133.0	90	25	97	97.5	59.0	0	1	0	1	0	0	16.0	22.53	0	0	21.73	4.04	28.0	0	0
86	M	1	76.7	9	60	7	0	1	1	0	0	0	2.9	10.15	3.5	4.9	290.0	2.1	1.1	205	3.0	8.5	142.0	84	13	100	96.5	89.0	1	1	1	1	0	0	17.0	4.9	0	0	10.13	4.03	28.0	0	0
62	M	1	118.9	13	48	8	0	0	0	0	1	0	2.0	10.28	5.14	4.5	1018.0	1.9	2.8	71	3.8	8.8	133.0	100	44	96	97.6	74.0	0	1	0	0	1	1	23.17	18.27	0	1	24.3	4.03	24.3	1	1
91	M	2	62.1	5	56	8	0	0	0	1	0	0	2.1	8.35	3.98	3.9	524.0	2.0	1.8	151	1.7	8.5	138.0	84	20	94	98.0	67.0	0	1	0	0	0	0	15.9	7.85	1	0	13.58	4.03	13.58	1	1
36	M	3	67.2	1	15	1	1	0	0	0	0	0	4.3	14.5	3.37	4.2	200.0	2.3	1.1	90	0.9	9.2	143.0	110	37	98	99.3	83.0	0	1	0	1	1	1	12.9	7.8	0	0	7.51	4.02	28.0	0	0
90	F	1	66.9	9	34	8	1	0	0	1	0	1	2.9	11.8	4.07	3.9	267.0	1.9	1.3	158	1.2	9.1	140.0	95	25	91	96.6	84.0	0	1	0	0	1	1	14.5	4.1	0	0	10.83	4.02	28.0	0	0
86	M	1	89.1	3	35	10	0	1	0	1	0	0	3.2	9.5	2.97	5.0	207.0	2.1	3.5	115	2.2	8.6	135.0	75	35	94	98.4	67.0	1	0	0	0	0	1	16.3	10.6	0	0	6.09	4.02	28.0	0	0
82	M	3	138.0	7	32	5	0	1	1	0	0	0	4.3	12.8	2.98	4.5	185.0	2.1	2.1	204	1.5	9.0	127.0	43	13	96	98.2	78.0	1	1	0	1	0	1	15.6	7.35	0	0	4.01	4.02	28.0	0	0
65	M	1	79.2	8	39	2	0	0	1	0	0	0	1.9	9.05	4.76	3.8	309.0	2.1	2.7	147	1.4	7.1	132.0	105	24	98	98.4	86.0	1	1	0	0	0	1	15.9	29.75	0	0	9.02	4.01	28.0	0	0
47	M	3	80.5	5	21	1	0	0	0	0	0	0	2.7	13.15	4.87	3.7	218.0	2.0	1.3	92	1.1	6.8	142.0	95	21	100	97.7	98.0	0	1	0	0	0	1	13.5	6.7	0	0	9.93	4.01	28.0	0	0
72	F	3	69.9	1	17	3	0	0	1	0	0	0	4.4	11.8	2.68	3.9	136.0	2.1	1.0	138	0.9	9.1	143.0	47	12	97	98.4	96.0	1	0	0	0	0	1	13.1	6.9	0	0	9.1	4.01	28.0	0	0
98	M	2	79.8	6	47	9	1	1	0	1	0	0	3.4	9.1	2.68	5.5	181.0	3.5	1.8	114	6.8	9.3	135.0	44	14	93	97.8	57.0	0	1	0	1	0	1	16.1	8.95	1	0	24.09	4.01	28.0	0	0
80	M	1	73.4	5	70	6	0	0	0	0	0	0	2.2	13.25	6.02	6.5	231.0	1.5	1.7	156	2.0	7.4	134.0	87	11	100	95.9	68.0	1	1	0	1	1	1	15.3	37.85	0	0	9.77	4.01	28.0	0	0
58	M	1	62.3	10	42	7	0	1	1	0	0	0	3.0	8.33	2.78	3.5	348.0	2.4	3.8	210	0.9	9.6	143.0	76	17	98	98.3	59.0	1	1	0	0	0	1	26.03	5.87	1	0	25.23	4.0	25.23	1	1
83	M	1	120.7	6	39	9	1	0	0	1	0	1	3.4	11.1	3.26	4.2	293.0	2.0	1.5	177	1.6	8.8	141.0	79	17	97	98.3	60.0	1	1	0	0	1	1	14.8	17.35	0	1	5.83	4.0	5.83	1	1
59	M	2	95.1	7	38	4	0	1	1	1	0	0	3.0	9.63	3.21	3.3	1420.0	1.0	2.1	166	0.9	5.3	167.0	84	18	100	101.2	118.0	1	1	0	1	0	1	12.75	8.2	1	0	9.03	4.0	28.0	0	0
58	F	3	93.55	13	32	3	1	0	0	1	0	1	3.6	8.03	2.23	3.7	463.0	3.2	1.6	123	1.2	8.8	135.0	68	14	100	98.1	86.0	1	1	0	1	1	1	19.17	29.93	0	0	24.69	4.0	28.0	0	0
77	F	3	92.35	8	49	6	0	0	0	0	0	0	2.5	8.01	3.2	4.6	268.0	2.9	1.8	110	1.3	11.9	143.0	98	25	98	97.4	66.0	1	1	0	0	1	0	15.01	10.19	0	1	3.94	4.0	3.94	1	1
73	F	1	97.5	5	47	9	0	1	0	0	1	0	2.6	11.3	4.35	5.2	325.0	1.6	1.1	474	1.8	8.6	133.0	127	22	86	96.2	69.0	1	1	0	0	0	1	12.5	15.13	0	0	6.96	3.99	28.0	0	0
79	F	1	56.0	4	35	7	1	0	1	1	0	1	2.7	6.85	2.54	4.1	250.0	1.7	1.1	73	1.0	8.7	140.0	81	18	85	98.1	71.0	0	1	0	0	0	0	17.65	9.55	0	1	4.06	3.99	28.0	0	0
85	M	1	84.2	4	29	6	1	0	1	1	0	0	3.9	11.0	2.82	4.6	204.0	2.5	1.4	95	1.3	8.7	134.0	70	19	97	97.5	90.0	1	1	0	1	1	1	15.75	7.0	0	0	5.2	3.99	28.0	0	0
79	F	1	87.9	13	87	6	0	0	1	0	0	0	0.6	9.43	15.72	8.0	1959.0	3.3	3.3	2044	1.2	8.3	118.0	119	28	95	98.0	86.0	1	1	0	0	1	0	25.38	68.63	0	1	13.72	3.98	13.72	1	1
77	F	1	65.0	5	56	6	0	1	0	1	0	0	3.3	9.15	2.77	4.5	419.0	2.5	1.7	327	1.2	8.3	140.0	93	21	94	98.2	81.0	1	1	0	0	1	1	13.48	15.13	0	1	3.9	3.98	3.9	1	1
74	M	2	96.0	7	38	4	0	1	0	0	0	0	2.7	11.2	4.15	3.8	242.0	1.6	1.7	130	2.4	8.2	139.0	118	29	96	98.5	94.0	1	1	0	0	1	1	12.8	15.67	0	0	14.03	3.98	28.0	0	0
84	F	1	62.6	5	57	6	0	1	0	0	0	0	3.6	14.0	3.89	3.9	241.0	2.1	1.1	166	0.6	8.6	140.0	94	19	95	98.2	87.0	1	1	0	0	0	1	13.2	8.2	0	0	6.97	3.98	28.0	0	0
78	M	1	97.0	5	41	6	0	0	0	1	0	0	1.6	10.4	6.5	3.7	340.0	2.3	1.9	85	0.6	7.5	146.0	70	24	93	99.6	88.0	1	1	0	1	0	1	23.2	5.1	0	1	6.95	3.98	6.95	1	1
71	M	1	164.0	11	52	9	0	1	0	1	1	0	3.0	13.55	4.52	4.9	391.0	2.2	1.4	281	1.3	8.3	136.0	112	27	82	98.2	83.0	1	1	0	0	1	0	15.75	20.75	0	1	3.85	3.97	3.85	1	1
91	M	1	57.7	5	51	6	0	0	0	0	0	1	2.6	10.4	4.0	4.0	171.0	2.2	1.1	161	0.8	9.0	138.0	99	17	89	99.0	90.0	1	1	1	0	1	1	13.8	8.1	0	0	12.93	3.97	28.0	0	0
64	F	2	42.0	6	29	5	0	0	0	1	0	0	2.8	7.18	2.56	3.9	208.0	1.6	1.3	109	3.9	6.8	140.0	92	20	88	98.6	63.0	0	1	0	0	0	1	15.98	5.73	0	0	11.53	3.97	28.0	0	0
64	M	1	224.3	1	32	7	0	1	0	0	0	1	2.8	12.67	4.53	4.9	148.0	1.8	2.7	141	1.5	7.9	140.0	124	30	94	98.3	84.0	1	1	0	1	0	1	15.6	16.73	0	0	26.81	3.97	28.0	0	0
84	M	2	119.5	3	53	14	0	0	0	1	0	1	2.3	8.0	3.48	3.9	234.0	1.8	4.4	155	1.3	9.0	139.0	132	22	99	98.1	52.0	0	1	0	1	0	1	18.7	7.5	0	0	9.9	3.97	28.0	0	0
62	F	2	112.2	1	25	3	0	1	1	0	0	0	3.7	14.75	3.99	3.5	587.0	2.2	1.3	196	0.7	8.9	140.0	83	19	95	99.3	125.0	1	0	1	0	0	1	13.4	6.95	0	0	10.04	3.96	28.0	0	0
58	F	1	96.2	5	38	4	0	1	1	0	0	1	2.2	9.55	4.34	3.6	327.0	1.8	1.5	180	0.8	8.5	141.0	87	21	100	97.6	77.0	1	1	0	0	0	0	18.55	21.5	0	0	9.95	3.96	28.0	0	0
74	M	2	58.15	9	28	9	0	1	0	0	1	1	2.8	7.55	2.7	4.4	338.0	1.7	1.3	86	1.3	9.2	143.0	77	16	98	98.9	84.0	0	1	0	0	0	0	17.1	7.65	0	0	5.03	3.96	28.0	0	0
72	F	2	71.1	8	59	8	1	1	0	0	1	0	3.5	9.9	2.83	7.4	10420.0	2.4	1.7	426	5.3	9.4	132.0	70	16	96	98.3	81.0	1	0	1	0	0	1	12.1	5.58	0	0	10.98	3.96	28.0	0	0
80	M	1	66.95	13	65	9	1	1	0	0	0	0	3.0	7.97	2.66	4.9	323.0	2.3	1.8	61	3.9	8.5	143.0	95	20	100	96.1	42.0	1	1	0	1	0	1	17.4	18.73	0	0	14.09	3.96	28.0	0	0
65	M	1	120.9	7	40	8	0	0	0	1	0	0	3.0	10.6	3.53	4.4	612.0	2.0	2.7	153	2.1	8.5	118.0	84	11	95	97.7	87.0	1	1	0	1	1	1	18.55	11.8	1	0	50.01	3.96	28.0	0	0
90	F	1	74.5	3	45	8	0	0	1	0	0	0	4.3	13.8	3.21	4.4	268.0	2.0	1.1	156	0.7	9.4	142.0	90	23	96	97.2	107.0	0	1	1	0	0	1	13.6	11.3	0	0	15.86	3.96	28.0	0	0
79	M	1	104.0	6	39	6	0	0	0	1	0	0	3.0	9.5	3.17	4.3	166.0	1.6	1.4	118	1.9	6.9	145.0	80	22	100	96.3	82.0	0	0	0	0	0	1	15.3	7.1	0	0	5.8	3.96	28.0	0	0
93	M	2	96.1	7	45	7	1	0	0	1	0	0	3.2	15.07	4.71	3.4	576.0	2.4	1.4	136	2.7	8.8	149.0	125	22	94	99.1	82.0	0	1	1	0	0	1	13.8	9.03	1	0	8.49	3.95	8.49	1	1
68	M	3	87.9	6	43	10	1	1	0	1	0	0	3.7	12.1	3.27	6.0	212.0	2.6	2.3	246	5.7	9.6	133.0	90	17	100	98.6	80.0	1	1	0	1	0	0	14.2	14.5	0	0	36.67	3.95	28.0	0	0
78	M	1	82.6	8	67	5	0	1	1	0	0	0	2.6	5.0	1.92	4.1	1294.0	1.9	2.0	108	1.9	7.0	141.0	106	23	99	101.1	70.0	1	1	0	0	0	1	13.83	21.2	0	0	27.07	3.95	28.0	0	0
87	M	1	79.25	6	48	6	0	0	0	0	0	1	3.0	13.0	4.33	3.9	141.0	1.8	4.7	132	0.8	8.4	139.0	89	19	94	97.6	78.0	0	1	0	0	0	1	14.5	13.3	0	0	6.97	3.95	28.0	0	0
65	M	2	62.7	3	29	4	1	0	1	1	0	1	3.9	10.5	2.69	4.0	332.0	1.9	3.0	118	1.5	8.6	131.0	72	17	96	97.8	66.0	0	1	0	1	0	0	13.8	6.6	0	1	5.97	3.95	28.0	0	0
73	F	1	64.8	6	38	6	1	0	0	1	0	0	3.2	11.75	3.67	4.1	478.0	2.2	1.0	106	1.0	8.0	138.0	80	20	90	97.8	69.0	1	1	0	0	0	1	13.05	10.85	0	0	21.78	3.94	28.0	0	0
83	M	3	98.6	7	46	7	0	0	0	0	0	0	2.1	8.4	4.0	3.9	315.0	2.0	1.2	85	3.4	6.2	135.0	77	16	100	98.3	83.0	0	1	0	0	1	1	18.05	16.15	0	1	11.17	3.94	11.17	1	1
55	M	1	87.0	16	51	6	0	0	0	0	1	0	2.8	8.23	2.94	4.9	357.0	1.6	1.9	89	2.1	6.9	122.0	76	16	99	98.6	88.0	0	1	0	0	0	0	16.48	13.3	0	0	67.96	3.94	28.0	0	0
82	M	3	69.0	5	39	8	0	1	1	1	0	1	2.6	9.53	3.67	3.5	449.0	1.9	1.3	101	0.5	7.9	147.0	122	23	96	98.3	66.0	1	0	0	0	0	1	16.8	4.43	0	0	8.55	3.94	28.0	0	0
87	F	1	44.6	4	43	5	0	0	1	1	0	0	2.5	10.8	4.32	3.7	298.0	2.0	1.3	91	0.6	8.5	136.0	86	29	99	98.3	88.0	0	1	0	0	0	1	14.8	14.0	1	0	3.93	3.93	28.0	0	0
68	F	1	67.0	9	57	7	1	0	0	1	1	0	4.2	11.2	2.67	4.5	299.0	1.7	1.1	116	0.7	8.7	132.0	154	22	91	99.0	98.0	0	1	0	1	1	1	18.4	11.9	0	0	90.93	3.93	28.0	0	0
82	M	1	95.0	9	46	12	0	1	1	0	0	0	3.1	13.67	4.41	4.4	222.0	1.7	1.3	259	1.2	9.5	141.0	84	21	100	97.2	84.0	1	1	0	0	0	1	14.03	15.1	0	1	6.92	3.93	6.92	1	1
87	F	3	50.0	8	43	11	0	0	0	1	0	0	3.5	7.9	2.26	4.6	230.0	2.1	2.3	91	1.5	8.1	142.0	56	20	95	96.5	83.0	1	1	1	1	0	1	21.3	4.4	0	0	21.05	3.93	28.0	0	0
82	F	1	67.15	6	40	7	1	0	1	1	0	1	3.3	7.97	2.42	4.3	316.0	2.2	1.6	119	0.9	8.6	137.0	80	14	100	98.4	59.0	1	1	0	1	1	1	15.2	14.37	0	0	13.88	3.93	28.0	0	0
75	M	1	98.75	8	35	3	1	0	0	0	0	0	3.3	8.97	2.72	4.5	584.0	2.6	1.7	178	0.7	7.7	140.0	55	14	100	97.4	69.0	1	1	0	0	1	1	15.54	7.99	0	0	23.57	3.93	28.0	0	0
73	M	1	87.7	6	39	10	0	0	0	1	0	0	1.2	10.73	8.94	4.2	402.0	2.2	2.2	125	6.7	8.2	136.0	90	14	96	97.6	86.0	1	1	0	1	0	1	17.23	11.87	0	1	32.51	3.92	28.0	0	1
91	M	2	84.66666667	5	41	10	0	1	0	0	0	0	2.3	5.73	2.49	3.8	115.0	2.2	1.7	80	3.4	9.3	138.0	90	25	100	98.4	89.0	1	1	0	1	0	0	17.9	11.93	0	0	3.98	3.92	28.0	0	0
86	F	1	78.6	13	43	10	0	1	0	1	1	0	2.9	10.8	3.72	6.5	809.0	2.1	1.1	195	3.5	8.9	137.0	71	24	96	97.7	82.0	1	1	0	0	0	1	17.9	6.0	0	0	18.77	3.92	28.0	0	0
88	F	1	52.0	11	53	7	1	0	0	0	0	0	2.8	8.78	3.14	3.8	339.0	3.0	1.9	128	1.2	7.9	144.0	68	16	98	98.4	51.0	1	1	0	0	0	0	14.9	11.23	0	1	3.69	3.91	3.69	1	1
86	M	1	82.1	5	38	7	0	0	1	1	0	0	4.1	8.5	2.07	3.7	308.0	2.3	2.2	120	1.3	8.3	143.0	66	18	95	98.8	72.0	0	1	0	1	0	1	14.65	8.35	0	0	6.35	3.91	28.0	0	0
82	F	3	58.1	3	47	10	0	0	1	0	0	0	3.2	9.6	3.0	3.9	197.0	1.9	6.0	98	1.0	8.2	136.0	101	22	89	97.7	76.0	0	1	0	1	0	1	14.0	18.9	0	0	16.77	3.91	28.0	0	0
59	M	1	124.0	4	43	3	0	0	0	0	0	0	3.1	11.7	3.77	3.1	241.0	1.3	1.6	185	0.7	7.7	135.0	76	15	100	98.0	110.0	1	0	0	0	0	1	13.27	28.5	0	1	3.78	3.91	3.78	1	1
85	M	1	38.55	10	66	7	0	0	1	1	0	0	2.9	11.65	4.02	3.9	265.0	1.4	1.9	110	1.0	8.8	139.0	106	26	84	94.1	89.0	0	1	1	0	0	1	15.5	9.0	0	0	13.86	3.91	28.0	0	0
70	F	3	55.5	3	27	3	1	0	1	1	0	0	3.5	11.3	3.23	3.5	155.0	2.2	1.2	102	0.7	8.9	137.0	92	27	88	98.4	75.0	1	1	0	1	1	1	12.5	9.8	0	0	7.77	3.91	28.0	0	0
84	F	1	99.9	4	34	7	0	0	0	1	0	1	2.5	11.15	4.46	5.0	245.0	1.2	1.4	152	1.1	6.0	151.0	77	21	90	100.6	83.0	0	1	0	0	0	1	15.95	5.15	0	0	7.73	3.9	28.0	0	0
60	M	1	97.0	4	25	1	0	0	0	0	0	0	2.3	12.67	5.51	4.2	200.0	1.3	1.4	94	1.4	7.1	138.0	111	25	95	100.3	82.0	1	1	0	0	1	1	12.27	22.2	0	0	9.11	3.9	28.0	0	0
71	F	3	55.3	1	31	5	0	0	1	0	0	0	3.2	10.25	3.2	3.3	291.0	2.1	1.3	125	0.5	8.4	142.0	122	24	89	98.0	67.0	0	1	0	0	1	1	17.0	7.8	0	1	6.61	3.9	28.0	0	0
87	F	1	55.3	5	40	5	1	0	1	1	0	0	3.0	9.5	3.17	4.4	173.0	1.5	1.0	77	0.9	9.0	137.0	79	23	100	97.7	71.0	0	1	0	0	0	1	16.4	7.5	0	0	9.82	3.89	28.0	0	0
70	M	1	108.7	2	30	4	0	0	1	0	0	0	4.4	14.6	3.32	4.0	287.0	1.9	1.0	153	1.1	8.6	138.0	71	15	96	98.6	102.0	1	1	0	0	0	1	12.7	11.3	0	0	6.82	3.89	28.0	0	0
63	F	1	51.7	2	43	14	0	1	1	0	0	0	2.7	9.5	3.52	5.0	201.0	1.9	1.2	97	0.5	8.1	133.0	95	20	100	98.1	86.0	0	1	0	0	0	1	12.6	4.1	1	0	9.22	3.89	9.22	1	1
70	F	1	110.0	9	76	7	0	1	0	1	0	0	2.0	12.3	6.15	3.4	272.0	1.6	1.4	209	1.4	8.5	143.0	86	19	99	94.9	76.0	0	1	0	0	0	1	18.85	19.6	0	1	3.88	3.89	3.88	1	1
69	F	1	105.7333333	7	51	8	0	1	0	1	1	0	3.5	8.93	2.55	3.9	3588.0	1.7	1.4	175	3.8	8.8	140.0	125	17	100	97.7	53.0	1	1	0	0	1	0	15.9	12.4	0	1	3.8	3.88	3.8	1	1
77	M	1	83.2	5	51	9	0	1	0	1	0	0	3.3	8.4	2.55	4.8	213.0	1.7	1.1	188	6.0	8.2	137.0	111	23	98	98.0	68.0	1	1	0	1	0	1	13.0	13.95	0	0	6.83	3.88	28.0	0	0
74	M	3	94.9	6	41	4	0	0	1	0	0	0	3.7	13.37	3.61	4.2	356.0	1.4	1.6	145	0.8	8.7	139.0	77	22	98	98.2	111.0	1	1	0	0	0	1	14.7	5.87	0	0	6.84	3.87	28.0	0	0
82	M	1	84.5	7	53	8	0	1	0	1	0	1	2.4	9.0	3.75	5.1	355.0	2.3	1.6	152	2.0	8.9	143.0	93	20	95	97.7	66.0	1	1	0	1	0	0	16.7	9.5	0	0	11.84	3.87	28.0	0	0
71	F	1	63.00666667	17	76	10	0	1	0	0	0	0	3.1	7.2	2.32	4.4	191.0	2.0	1.4	154	5.1	8.7	136.0	78	21	95	97.9	93.0	1	1	0	0	0	1	15.76	2.3	0	0	10.04	3.87	28.0	0	0
78	M	2	82.9	9	56	7	0	0	0	1	0	0	3.2	11.7	3.66	5.2	237.0	2.1	1.0	97	0.8	8.9	146.0	81	16	87	98.2	95.0	0	1	0	0	0	0	14.6	8.25	1	0	13.26	3.87	13.26	1	1
71	F	1	65.0	4	49	7	1	1	0	0	0	0	2.5	8.8	3.52	4.5	159.0	1.6	1.8	170	2.2	8.1	141.0	87	24	100	99.6	89.0	1	1	1	0	0	1	14.15	18.3	0	0	5.79	3.86	28.0	0	0
53	M	1	124.0	3	27	4	0	1	1	1	0	0	2.0	10.05	5.03	4.5	202.0	2.1	1.3	146	1.1	7.5	137.0	104	29	96	101.2	116.0	1	1	0	1	0	1	17.15	15.8	0	0	17.99	3.86	28.0	0	0
76	F	1	56.0	7	52	9	0	0	0	1	0	0	2.8	7.7	2.75	3.8	335.0	1.5	2.9	122	3.0	7.6	133.0	133	23	82	97.4	103.0	0	1	0	1	0	1	17.0	19.5	0	1	12.28	3.86	13.2	1	1
70	M	1	113.55	2	38	11	0	1	0	1	0	1	2.4	9.43	3.93	5.1	164.0	1.5	1.0	141	2.2	8.3	140.0	69	13	98	96.9	98.0	1	1	0	0	0	1	16.3	9.2	0	0	17.66	3.86	28.0	0	0
63	M	1	82.3	8	64	10	0	1	0	1	0	1	3.4	7.5	2.21	5.1	196.0	1.6	1.6	101	3.5	7.8	132.0	128	23	92	98.5	89.0	1	1	0	0	0	1	15.2	7.1	0	0	21.6	3.86	28.0	0	0
59	M	1	77.7	4	36	2	0	0	0	0	0	0	3.7	8.9	2.41	4.1	217.0	1.8	1.1	159	1.0	8.3	140.0	55	17	100	96.3	71.0	0	1	0	0	0	1	16.4	6.7	0	0	7.82	3.85	28.0	0	0
77	M	1	88.9	2	34	8	0	0	0	1	0	1	3.3	11.1	3.36	4.3	417.0	1.9	1.4	138	0.7	8.3	132.0	102	32	95	97.2	74.0	1	1	1	0	0	1	15.95	18.4	0	0	63.71	3.85	28.0	0	0
85	M	1	70.3	9	62	9	0	0	0	1	1	0	2.3	12.4	5.39	4.4	274.0	2.8	1.5	162	0.9	9.4	142.0	108	19	93	98.4	63.0	1	1	0	0	0	1	15.9	43.5	1	0	11.48	3.85	11.48	1	1
83	M	1	85.9	3	50	6	0	0	1	1	0	0	2.6	9.92	3.82	4.8	298.0	1.8	2.9	182	1.7	8.1	140.0	82	17	99	99.4	68.0	1	1	0	0	0	1	17.52	17.14	0	1	13.58	3.85	13.58	1	1
83	F	3	75.0	4	41	7	0	0	0	1	0	1	3.9	10.5	2.69	3.8	557.0	2.2	1.4	120	1.4	8.9	137.0	113	20	96	96.7	69.0	0	1	0	1	1	1	18.75	10.1	0	0	8.87	3.85	28.0	0	0
77	M	1	85.0	3	29	7	0	1	1	0	0	0	3.2	9.5	2.97	3.4	273.0	1.3	1.3	135	0.9	9.4	138.0	94	21	94	98.8	78.0	1	1	0	0	0	1	13.8	8.2	0	0	3.91	3.85	28.0	0	0
88	F	1	53.4	7	48	6	0	1	1	1	0	0	3.7	10.7	2.89	3.6	196.0	5.8	1.7	131	1.0	9.3	137.0	96	15	100	98.9	70.0	1	1	0	1	0	1	17.83	2.37	0	0	16.76	3.85	28.0	0	0
68	F	1	98.2	2	26	7	1	1	0	1	0	1	3.4	8.1	2.38	3.6	400.0	2.9	1.1	301	1.3	8.9	133.0	66	15	97	97.0	89.0	1	1	0	0	0	1	21.1	11.7	0	0	9.6	3.84	28.0	0	0
71	F	1	124.2	4	32	9	0	1	0	1	0	0	3.0	13.9	4.63	3.9	401.0	2.2	1.8	133	1.8	9.7	138.0	98	20	95	99.0	93.0	1	1	1	1	0	1	21.2	10.8	0	0	47.93	3.84	28.0	0	0
71	F	1	59.3	11	37	9	0	1	0	1	0	1	2.7	9.8	3.63	4.5	271.0	1.8	8.8	246	2.4	7.4	132.0	112	19	91	98.0	50.0	1	0	0	1	0	1	15.5	6.45	0	0	7.95	3.84	28.0	0	0
92	F	1	48.0	5	52	7	0	1	1	0	0	0	2.7	9.75	3.61	3.5	198.0	1.7	1.3	107	0.6	8.3	141.0	100	25	100	98.2	73.0	0	0	0	0	0	1	14.35	11.25	0	1	3.81	3.84	3.81	1	1
65	F	1	75.6	5	40	4	0	0	0	0	0	0	3.2	9.0	2.81	4.0	211.0	1.7	1.5	230	0.7	7.6	136.0	100	21	100	94.5	62.0	0	1	0	0	0	1	14.25	16.45	0	0	17.06	3.84	28.0	0	0
91	F	1	59.9	6	49	8	0	0	1	0	0	0	2.9	8.47	2.92	3.3	183.0	2.4	1.1	90	1.1	7.9	141.0	57	16	100	96.0	87.0	0	1	0	0	0	1	16.37	9.83	0	0	8.8	3.84	28.0	0	0
84	M	3	82.8	8	49	6	0	0	0	1	0	1	3.3	7.33	2.22	3.4	364.0	1.6	1.5	114	0.8	8.2	143.0	91	30	92	97.6	67.0	0	0	0	0	0	0	16.97	0.8	0	0	7.38	3.84	28.0	0	0
98	F	1	50.4	4	48	9	1	0	0	1	0	0	2.6	12.25	4.71	3.1	446.0	1.4	5.3	117	1.8	6.8	137.0	105	32	100	98.2	96.0	0	1	1	0	1	1	20.95	14.7	0	0	4.68	3.83	28.0	0	0
91	M	1	107.2333333	5	33	7	0	0	1	0	0	0	3.6	10.0	2.78	3.8	211.0	2.0	1.2	135	0.9	8.4	145.0	69	27	100	99.3	85.0	1	1	0	0	0	1	18.0	8.5	1	0	4.65	3.83	4.65	1	1
69	F	3	131.9	2	22	3	0	1	1	0	0	0	2.7	10.9	4.04	4.1	206.0	1.9	1.2	184	0.7	8.4	137.0	100	16	94	98.1	91.0	1	1	0	0	0	1	14.8	14.6	0	0	8.81	3.83	28.0	0	0
79	F	3	97.7	6	42	10	0	1	0	0	0	0	3.3	8.8	2.67	4.4	211.0	1.8	1.1	181	5.9	8.6	138.0	87	24	95	97.7	94.0	1	0	0	0	0	1	17.1	17.0	1	0	5.39	3.82	5.39	1	1
68	M	1	125.0	6	48	7	0	0	0	1	0	1	2.6	13.37	5.14	6.0	217.0	2.1	1.2	153	1.1	8.1	137.0	84	27	84	98.8	56.0	1	1	0	0	0	1	12.8	12.33	0	0	38.49	3.82	28.0	0	0
70	M	1	98.2	9	51	4	0	1	1	0	0	0	2.7	7.96	2.95	4.2	282.0	1.9	2.1	212	1.7	7.6	136.0	144	29	91	97.5	73.0	1	1	1	0	0	1	13.62	15.7	0	0	7.75	3.82	28.0	0	0
71	M	1	78.0	10	35	4	1	1	1	0	0	0	3.2	11.2	3.5	3.6	353.0	1.5	1.5	117	1.4	7.5	143.0	82	28	88	97.1	62.0	0	1	0	0	0	0	13.0	9.2	0	0	6.66	3.82	28.0	0	0
83	M	1	71.6	6	57	4	0	0	0	0	0	0	3.4	8.6	2.53	6.6	341.0	2.6	1.5	89	3.8	8.6	132.0	118	28	96	99.7	70.0	0	1	0	0	0	1	20.53	101.88	0	1	4.91	3.82	8.25	1	1
81	M	3	70.9	2	31	7	0	0	0	1	0	1	3.5	13.8	3.94	4.4	156.0	2.0	1.1	99	0.8	8.6	139.0	84	39	96	98.3	104.0	1	1	0	1	0	1	12.6	7.0	0	0	3.77	3.81	28.0	0	0
91	M	1	75.9	4	48	5	0	0	0	1	0	0	3.5	12.5	3.57	4.0	152.0	2.0	2.0	109	0.8	8.7	142.0	110	18	94	97.9	85.0	0	0	0	1	0	1	16.9	6.3	0	0	4.91	3.81	28.0	0	0
87	M	1	80.0	7	50	8	0	1	0	0	0	0	3.9	10.83	2.78	4.3	438.0	2.2	1.7	94	1.5	8.2	138.0	77	18	100	93.4	64.0	1	1	0	0	1	0	16.53	9.1	0	1	3.65	3.8	3.65	1	1
79	M	1	99.1	6	40	5	0	0	1	0	0	0	2.4	12.8	5.33	4.2	174.0	1.5	1.4	134	1.2	7.5	139.0	112	16	93	97.8	85.0	0	1	0	0	0	1	13.5	32.4	0	0	11.75	3.8	28.0	0	0
87	M	2	80.0	10	70	10	1	0	0	1	0	1	3.2	10.33	3.23	6.8	1930.0	2.5	3.4	70	3.6	8.8	127.0	80	34	100	96.0	38.0	0	1	1	0	0	1	14.93	15.63	0	0	12.03	3.79	28.0	0	0
78	M	1	94.1	7	32	8	0	0	0	0	0	0	3.3	10.7	3.24	4.0	247.0	2.0	1.7	90	0.8	8.3	133.0	47	11	97	97.4	59.0	1	1	0	0	0	1	14.93	5.0	0	0	10.9	3.78	28.0	0	0
81	M	3	69.95	5	49	12	0	1	0	1	0	0	3.3	9.5	2.88	8.0	248.0	2.4	1.3	144	4.6	11.3	136.0	37	18	97	97.2	65.0	1	1	1	0	0	0	18.1	11.9	0	0	22.71	3.78	28.0	0	0
69	M	1	60.4	3	33	4	0	0	0	0	0	0	2.4	8.75	3.65	4.2	173.0	1.9	3.0	108	0.6	7.7	142.0	78	29	97	97.4	63.0	1	1	0	1	1	1	13.85	5.8	0	0	15.71	3.78	28.0	0	0
69	M	3	59.0	7	42	2	0	0	0	0	0	0	2.3	10.6	4.61	4.1	193.0	1.6	1.6	123	3.2	6.5	134.0	102	16	100	99.9	78.0	1	1	0	0	1	0	14.77	15.53	0	0	6.66	3.78	28.0	0	0
86	F	1	65.0	3	35	9	0	0	0	1	0	1	3.4	12.2	3.59	4.1	175.0	2.2	1.2	122	1.3	8.5	137.0	75	20	93	98.6	71.0	1	1	0	0	0	1	14.2	12.2	0	0	8.73	3.78	28.0	0	0
72	M	2	106.0	11	54	11	0	1	0	1	0	0	2.9	9.8	3.38	6.1	356.0	1.5	1.5	124	6.7	7.7	137.0	129	17	100	100.2	68.0	1	1	0	0	0	0	16.5	9.8	0	0	14.0	3.78	28.0	0	0
60	M	3	172.6	7	53	7	0	1	1	1	0	1	2.8	11.5	4.11	4.3	719.0	2.2	1.9	248	1.0	8.2	135.0	105	20	93	98.4	80.0	1	1	0	1	0	0	16.3	9.3	0	0	11.35	3.78	28.0	0	0
69	M	1	105.0	6	36	7	0	1	0	1	0	1	3.4	12.5	3.68	4.3	249.0	2.7	2.6	180	0.6	8.2	140.0	103	37	94	99.8	71.0	1	1	0	1	0	1	13.9	11.8	0	0	9.74	3.78	28.0	0	0
83	M	1	124.0	15	65	8	0	0	0	1	0	1	3.0	9.28	3.09	5.0	423.0	2.0	1.6	172	1.3	7.2	135.0	80	19	100	98.6	84.0	0	1	0	0	0	0	17.1	29.03	0	0	5.78	3.78	28.0	0	0
67	M	1	81.3	2	27	8	1	0	0	1	0	1	3.9	12.0	3.08	4.7	1245.0	1.8	1.4	92	1.7	8.3	135.0	106	17	93	98.1	74.0	1	0	1	0	1	1	14.4	10.5	0	0	15.52	3.78	28.0	0	0
75	M	1	90.6	5	34	8	0	0	1	0	0	0	3.1	11.8	3.81	3.6	153.0	2.6	1.1	109	1.1	8.5	143.0	40	15	94	98.6	76.0	1	1	0	1	0	1	15.1	7.9	1	0	13.72	3.77	18.43	1	1
64	M	1	124.6	0	18	3	0	1	1	0	0	0	4.1	13.05	3.18	3.0	166.0	1.7	1.1	114	0.9	9.1	139.0	79	12	93	98.2	79.0	1	1	0	0	1	1	14.1	10.7	0	0	6.93	3.77	28.0	0	0
90	F	2	67.0	10	58	14	1	0	0	0	0	0	2.0	7.47	3.74	6.1	297.0	3.8	1.1	68	3.1	8.2	136.0	86	15	100	97.5	67.0	0	1	0	0	0	0	22.2	4.53	1	0	7.13	3.76	28.0	0	0
68	M	1	164.0	3	25	5	0	1	0	1	0	0	2.4	12.1	5.04	4.0	255.0	1.9	1.3	129	0.5	7.6	136.0	110	25	97	99.1	64.0	1	1	0	1	1	1	14.6	15.4	0	0	20.04	3.76	28.0	0	0
84	M	3	71.5	6	50	9	0	0	0	1	0	0	3.4	10.45	3.07	4.2	259.0	2.3	3.9	143	0.7	8.1	136.0	79	17	100	99.4	91.0	1	1	0	1	0	1	13.2	7.4	0	0	11.87	3.76	28.0	0	0
83	F	1	66.5	5	44	7	1	0	0	0	0	0	2.4	8.4	3.5	3.5	170.0	1.4	1.4	79	0.6	8.1	141.0	89	18	93	98.5	74.0	0	1	0	0	0	1	16.2	15.2	0	0	16.95	3.76	28.0	0	0
83	M	1	60.0	10	57	13	1	0	0	1	0	1	2.4	8.7	3.63	3.3	135.0	1.6	1.5	139	0.5	7.7	133.0	76	17	100	97.5	46.0	1	1	0	0	1	0	17.17	10.1	0	1	5.33	3.75	5.33	1	1
65	M	1	112.4	8	40	6	0	0	0	1	0	1	3.8	15.57	4.1	3.8	503.0	1.8	1.4	106	1.4	9.6	137.0	80	18	90	99.7	82.0	0	1	1	1	0	1	13.1	9.8	0	0	7.26	3.75	28.0	0	0
75	M	1	63.2	5	46	12	0	1	0	1	0	1	2.6	8.05	3.1	5.1	356.0	2.3	1.3	217	1.8	7.6	134.0	50	19	99	34.0	76.0	1	1	0	0	0	0	14.85	4.2	0	0	47.9	3.75	28.0	0	0
87	F	3	52.9	11	53	7	0	0	0	1	1	1	3.0	10.3	3.43	3.7	383.0	2.2	2.5	106	1.5	8.0	140.0	114	25	90	98.4	50.0	0	1	1	0	1	1	14.7	13.6	1	0	4.77	3.75	4.77	1	1
62	M	1	84.5	15	55	6	0	1	1	0	0	0	2.5	8.68	3.47	4.0	449.0	1.9	2.8	145	0.7	8.8	137.0	64	17	100	98.6	85.0	0	1	0	0	0	1	20.48	7.9	0	1	10.41	3.74	10.41	1	1
85	F	1	63.2	3	48	10	1	1	0	1	0	0	3.6	8.9	2.47	5.3	311.0	2.2	1.0	265	1.2	9.0	118.0	43	16	95	96.9	80.0	1	1	0	1	0	1	14.05	9.95	0	0	8.67	3.74	28.0	0	0
62	F	1	44.9	9	45	6	0	0	0	1	0	0	4.3	7.8	1.81	4.6	499.0	3.1	3.3	179	2.2	10.0	134.0	80	25	97	97.5	76.0	0	1	0	1	0	0	20.07	10.23	0	0	6.8	3.74	28.0	0	0
60	M	2	91.23333333	8	29	4	0	0	1	0	0	0	3.0	9.97	3.32	4.4	702.0	1.5	1.3	219	0.9	8.5	139.0	97	22	100	99.5	67.0	1	1	0	0	0	1	16.57	9.27	0	0	21.18	3.73	28.0	0	0
77	M	1	87.82857143	7	62	9	0	1	0	1	0	0	2.9	8.4	2.9	4.9	298.0	2.2	2.4	85	5.6	8.2	126.0	120	26	79	97.5	74.0	1	1	0	0	1	1	18.33	13.3	0	1	40.56	3.73	28.0	0	1
88	M	1	73.76666667	4	40	4	0	0	1	0	0	0	3.0	12.4	4.13	4.1	201.0	1.7	1.2	129	0.8	8.4	138.0	100	18	100	101.9	83.0	0	1	0	0	0	0	13.3	9.5	0	0	18.94	3.73	28.0	0	0
69	M	1	66.7	3	32	7	0	0	0	1	1	0	2.6	7.3	2.81	4.2	170.0	1.9	1.2	64	1.5	8.6	147.0	63	15	99	97.3	94.0	1	1	1	0	0	0	17.15	5.25	0	0	13.92	3.73	28.0	0	0
84	F	1	83.0	12	87	6	0	0	0	0	0	0	3.0	13.1	4.37	4.0	314.0	1.9	1.2	215	1.3	6.2	145.0	115	15	100	94.5	59.0	0	1	0	0	0	0	13.2	22.4	0	1	3.69	3.73	3.69	1	1
81	M	3	78.5	1	39	6	0	0	1	0	0	0	3.2	12.5	3.91	4.5	308.0	1.9	1.2	131	0.9	8.5	143.0	56	13	100	97.6	76.0	1	1	0	0	0	1	14.0	11.7	0	0	20.9	3.73	28.0	0	0
92	M	1	85.6	4	50	8	0	1	1	1	0	1	2.7	10.9	4.04	4.0	408.0	1.8	1.2	262	1.9	7.4	137.0	83	15	93	98.6	78.0	1	1	0	0	1	1	14.9	22.5	1	0	4.02	3.72	4.02	1	1
48	M	1	157.9	4	32	2	0	0	0	1	0	1	4.2	16.4	3.9	5.0	312.0	1.9	1.7	117	0.9	8.6	140.0	74	18	94	97.8	107.0	0	1	0	0	0	1	16.6	9.3	0	0	5.62	3.72	28.0	0	0
58	F	1	64.6	4	43	9	1	0	0	0	1	0	3.0	8.65	2.88	4.5	151.0	2.2	0.9	110	0.8	8.8	139.0	133	21	99	98.4	79.0	0	1	0	0	0	1	17.2	17.5	1	0	17.45	3.71	28.0	0	0
59	M	1	101.7	3	27	6	0	1	1	0	0	0	3.2	12.5	3.91	4.5	1766.0	1.7	1.6	151	1.4	9.4	141.0	90	10	99	95.1	124.0	0	1	0	0	0	1	21.2	13.05	0	1	3.61	3.71	3.61	1	1
78	M	1	106.1	6	49	7	0	1	0	1	0	0	2.9	13.9	4.79	4.6	295.0	1.6	1.1	190	1.3	9.0	141.0	58	24	97	98.3	73.0	1	1	0	0	0	1	13.15	23.1	0	1	41.69	3.71	28.0	0	0
57	F	1	70.4	1	24	3	1	0	0	1	1	0	2.5	12.75	5.1	4.8	173.0	1.8	1.3	90	0.5	8.6	144.0	79	14	93	98.4	88.0	0	1	0	0	0	1	15.6	9.3	0	0	18.35	3.7	28.0	0	0
81	M	1	89.6	7	42	8	0	0	0	1	0	0	2.8	11.5	4.11	3.3	336.0	1.6	1.4	122	2.9	7.4	142.0	80	20	96	99.8	57.0	0	1	0	0	0	0	15.25	14.9	0	1	9.67	3.7	28.0	0	0
91	F	1	69.8	4	33	8	0	0	0	1	0	1	3.5	11.45	3.27	3.7	263.0	1.7	2.3	106	1.2	8.8	139.0	82	16	93	96.5	68.0	0	1	0	1	0	1	15.45	17.2	0	0	20.0	3.7	28.0	0	0
91	F	1	83.7	8	56	9	1	1	0	0	0	0	2.8	11.3	4.04	5.6	162.0	1.1	1.9	101	3.5	7.9	140.0	78	22	100	98.0	73.0	1	1	0	0	0	0	14.15	15.1	0	1	8.13	3.69	8.13	1	1
60	M	1	95.85	7	22	1	0	0	1	0	0	0	2.9	13.25	4.57	3.9	238.0	1.8	1.2	103	0.8	8.1	139.0	122	25	96	98.8	94.0	0	1	0	0	0	1	13.2	14.45	0	0	7.54	3.69	28.0	0	0
88	M	1	82.9	4	33	11	0	1	0	1	0	0	3.9	10.35	2.65	5.6	256.0	2.3	1.2	174	3.0	10.4	138.0	81	23	100	97.3	70.0	1	1	0	0	0	1	16.2	14.1	0	0	27.83	3.69	28.0	0	0
59	M	1	186.8333333	8	37	9	1	1	0	1	0	0	2.5	11.2	4.48	4.0	457.0	1.8	3.3	121	2.0	8.9	116.0	106	20	97	98.2	64.0	1	1	0	1	0	1	15.25	22.85	0	0	19.67	3.69	28.0	0	0
86	M	3	96.9	5	41	8	0	1	0	1	0	0	4.3	12.15	2.83	4.1	271.0	2.1	1.6	157	2.0	9.0	143.0	78	16	95	97.8	108.0	1	1	0	0	0	1	14.9	8.1	0	0	7.42	3.69	28.0	0	0
72	M	3	90.0	6	32	6	1	0	0	1	0	0	4.0	7.6	1.9	3.1	872.0	2.2	5.0	104	3.9	8.3	137.0	77	19	100	98.4	73.0	0	1	0	1	0	1	19.9	5.8	0	0	22.19	3.69	28.0	0	0
89	M	1	63.7	10	40	8	0	0	0	0	1	0	2.0	7.73	3.87	4.6	244.0	1.6	1.3	219	2.8	7.5	141.0	93	25	100	95.3	74.0	1	1	0	0	0	1	16.7	28.37	1	0	28.08	3.69	28.0	0	0
75	M	1	105.5	12	61	9	0	1	0	1	0	0	2.9	7.6	2.62	5.1	170.0	2.3	1.2	157	6.1	7.9	128.0	118	16	94	99.3	75.0	1	1	0	1	1	1	18.35	10.95	0	0	7.67	3.69	28.0	0	0
83	F	3	77.2	11	60	7	0	0	1	0	1	1	3.1	13.1	4.23	4.6	295.0	1.6	1.1	169	1.4	7.5	135.0	111	20	81	98.4	51.0	0	1	0	0	0	1	15.53	16.8	0	0	7.64	3.68	28.0	0	0
77	M	1	131.0	9	60	14	0	0	0	1	1	0	3.2	11.3	3.53	4.5	237.0	1.9	2.6	116	4.0	8.0	135.0	71	23	93	101.2	77.0	0	1	0	1	0	1	14.6	9.0	0	0	10.74	3.68	28.0	0	0
84	M	3	55.95	8	75	6	0	0	0	0	0	0	1.0	8.67	8.67	5.1	350.0	1.7	1.7	99	4.8	7.3	141.0	71	25	100	97.9	67.0	1	1	0	0	0	1	25.8	13.83	0	1	13.29	3.68	13.29	1	1
69	M	1	99.2	7	42	6	0	1	0	0	0	0	2.4	8.9	3.71	4.8	445.0	1.8	1.6	207	3.5	8.2	143.0	154	29	99	99.2	75.0	1	1	0	0	1	1	16.85	18.75	0	0	12.73	3.68	28.0	0	0
85	M	1	79.5	2	37	4	0	0	0	0	0	0	3.3	12.5	3.79	3.7	157.0	2.0	1.2	254	1.0	8.3	139.0	79	14	98	96.1	107.0	0	1	0	1	1	1	13.85	7.15	0	0	6.82	3.68	28.0	0	0
62	M	1	123.0	7	59	13	0	1	0	0	0	0	3.0	10.3	3.43	5.9	278.0	1.5	1.4	196	2.0	7.2	138.0	136	25	100	101.5	71.0	1	1	1	0	0	1	14.88	18.78	0	0	20.74	3.67	28.0	0	0
65	M	1	91.9	1	30	4	0	0	0	0	0	0	2.8	7.9	2.82	3.4	333.0	1.6	2.3	139	0.8	8.2	139.0	76	14	98	98.9	72.0	0	1	0	0	0	1	13.2	21.9	0	0	8.0	3.67	28.0	0	0
83	M	2	98.9	12	40	11	0	1	0	1	0	0	3.2	10.1	3.16	6.0	391.0	1.7	1.5	200	3.9	8.1	130.0	65	17	84	97.1	88.0	1	1	0	1	0	0	20.7	12.6	1	0	33.11	3.67	28.0	0	0
91	M	1	47.5	4	31	7	0	0	0	0	0	1	4.0	9.9	2.48	4.6	282.0	2.2	1.0	60	1.0	8.4	138.0	107	22	94	98.0	90.0	1	1	0	0	1	1	15.4	9.0	0	1	3.47	3.67	3.47	1	1
81	F	2	67.3	5	44	12	1	1	0	1	1	0	2.9	7.83	2.7	3.8	476.0	2.3	3.5	61	2.5	8.2	141.0	58	21	99	96.9	77.0	1	1	0	0	0	0	21.2	5.85	1	0	5.32	3.67	5.32	1	1
72	F	3	80.2	10	71	5	0	0	0	0	0	0	3.1	7.5	2.42	3.6	291.0	1.9	1.4	122	2.6	8.6	149.0	127	28	100	99.3	99.0	0	1	0	0	1	0	14.6	0.1	0	1	14.34	3.67	15.24	1	1
52	F	1	45.2	6	47	7	1	0	0	1	0	0	3.3	8.4	2.55	5.8	174.0	2.1	1.4	98	2.6	9.0	129.0	123	18	96	97.1	64.0	0	1	0	0	0	0	19.25	5.45	0	1	11.83	3.67	11.83	1	1
79	F	1	61.75	1	41	5	1	0	0	0	0	0	2.4	10.9	4.54	4.1	283.0	2.6	1.2	134	0.4	8.2	133.0	119	22	91	98.2	93.0	1	1	1	0	0	1	14.5	8.75	0	0	39.64	3.66	28.0	0	0
83	M	3	80.0	3	33	7	0	0	1	0	1	0	2.8	11.25	4.02	4.5	175.0	1.9	1.4	103	1.5	9.3	143.0	74	14	100	98.4	79.0	1	1	0	0	0	1	15.6	9.75	0	0	14.92	3.66	28.0	0	0
84	M	1	81.2	11	63	7	0	1	0	0	0	0	2.6	10.93	4.2	3.3	354.0	1.2	2.2	49	1.4	8.2	143.0	103	24	96	99.2	89.0	1	1	1	0	0	1	17.07	26.4	1	0	9.95	3.66	28.0	0	0
86	F	3	59.55	6	36	5	1	0	0	1	0	0	3.4	11.6	3.41	3.6	286.0	2.4	3.9	131	0.6	7.5	140.0	140	20	95	98.6	79.0	0	0	0	1	0	1	14.15	20.5	0	0	8.59	3.66	28.0	0	0
94	M	2	55.5	9	51	6	0	0	0	0	1	0	3.1	7.48	2.41	3.8	1149.0	2.3	1.3	136	1.4	8.2	153.0	115	14	100	97.9	87.0	1	0	0	0	1	1	18.9	24.03	0	1	3.47	3.66	3.47	1	1
93	F	1	85.4	8	71	5	0	0	1	0	0	0	2.7	11.9	4.41	3.7	383.0	1.7	1.7	123	1.3	8.2	144.0	118	16	98	96.1	60.0	1	1	0	1	1	1	15.9	13.3	0	0	8.54	3.66	28.0	0	0
91	M	1	81.2	14	59	5	0	0	1	1	0	0	3.3	10.53	3.19	4.1	248.0	2.7	1.1	155	1.6	8.1	137.0	90	26	95	98.7	56.0	0	1	0	0	0	1	14.67	68.67	0	0	9.35	3.65	28.0	0	0
89	F	1	50.8	4	39	7	0	1	1	1	0	0	2.7	10.2	3.78	3.7	210.0	1.5	1.4	154	1.3	7.2	142.0	137	27	95	98.9	63.0	1	1	0	0	0	1	14.8	36.2	0	0	7.51	3.65	28.0	0	0
86	M	3	67.2	13	68	10	0	1	0	1	1	0	3.3	10.5	3.18	5.6	268.0	1.7	1.7	113	3.5	8.0	140.0	76	26	100	97.5	55.0	1	1	0	0	0	0	14.15	19.7	0	0	14.33	3.65	28.0	0	0
85	M	1	93.0	3	41	8	0	1	1	0	0	0	2.6	9.8	3.77	4.5	184.0	1.5	1.3	218	1.0	7.7	135.0	62	15	96	98.2	60.0	1	1	0	0	0	1	15.15	5.65	0	0	18.57	3.65	28.0	0	0
91	M	1	77.0	6	35	6	0	0	1	1	0	0	3.8	12.2	3.21	4.2	182.0	2.0	1.2	156	2.0	8.2	137.0	79	14	100	97.7	84.0	0	1	0	1	0	1	14.1	11.95	0	0	6.53	3.65	28.0	0	0
78	M	1	56.0	4	58	12	0	0	1	0	0	0	3.0	8.98	2.99	2.6	4115.0	3.3	1.6	148	1.1	8.9	153.0	111	21	96	98.3	83.0	1	1	0	0	1	1	14.42	24.08	0	0	10.68	3.64	28.0	0	0
74	F	1	45.0	1	43	9	0	0	1	0	0	0	3.2	11.0	3.44	3.1	119.0	2.1	1.2	130	0.6	8.5	133.0	133	20	95	98.2	69.0	0	1	0	0	0	1	12.95	7.25	0	0	14.66	3.64	28.0	0	0
83	M	1	77.43333333	4	49	12	0	0	0	1	0	1	3.1	11.45	3.69	6.4	665.0	2.4	1.5	166	1.6	9.4	146.0	116	25	97	97.7	103.0	0	1	0	0	0	1	17.65	7.0	0	0	10.48	3.63	28.0	0	0
68	M	1	72.7	1	20	6	0	0	1	1	0	0	3.2	9.0	2.81	4.4	6230.0	1.8	2.9	149	0.8	7.3	139.0	60	20	100	99.5	85.0	0	0	0	1	0	0	15.17	10.45	0	0	12.69	3.63	28.0	0	0
86	M	3	101.4	4	37	10	1	0	0	0	0	0	4.1	12.5	3.05	4.1	261.0	2.2	1.7	99	1.3	8.6	142.0	84	20	97	98.5	101.0	0	1	0	1	0	0	15.3	8.3	0	0	11.64	3.63	28.0	0	0
89	F	1	97.1	3	39	5	0	0	0	1	0	0	2.4	9.98	4.16	3.1	863.0	1.7	1.1	97	0.2	8.0	134.0	81	22	99	97.1	64.0	0	0	0	0	0	1	17.7	10.0	0	0	9.51	3.62	28.0	0	0
58	F	1	61.8	15	74	5	0	0	1	0	0	1	3.7	7.53	2.04	3.3	263.0	2.3	2.3	130	0.8	8.7	131.0	103	25	95	97.8	82.0	0	1	0	0	0	1	22.5	26.66	1	0	12.29	3.62	12.29	1	1
67	M	3	82.5	3	33	6	0	1	1	1	1	0	3.0	11.2	3.73	4.5	223.0	1.9	1.4	126	1.4	8.4	136.0	127	26	99	99.4	79.0	1	1	0	1	1	1	13.2	11.0	0	0	17.38	3.62	28.0	0	0
91	F	1	58.0	2	57	8	0	0	0	1	0	0	3.1	15.75	5.08	3.7	185.0	2.0	1.1	165	0.8	8.6	138.0	110	15	95	98.3	115.0	0	1	0	1	0	1	13.35	20.75	0	0	13.59	3.62	28.0	0	0
83	M	1	78.5	12	53	4	1	0	1	0	0	0	2.9	9.4	3.24	4.7	415.0	1.7	2.6	154	2.2	7.3	142.0	108	11	78	97.2	81.0	0	1	0	0	0	0	15.4	9.85	0	1	3.51	3.61	3.51	1	1
59	M	3	73.5	4	23	8	0	1	1	0	0	0	3.9	8.48	2.17	4.7	201.0	2.6	1.4	140	1.0	8.6	133.0	75	12	99	97.8	66.0	1	1	1	0	0	0	17.78	10.15	0	0	21.2	3.61	28.0	0	0
79	M	1	89.35	9	59	8	0	1	0	1	0	0	3.8	10.03	2.64	4.9	323.0	2.0	2.2	338	2.6	7.8	131.0	54	19	97	99.8	75.0	1	1	0	0	0	0	17.33	12.0	0	1	3.62	3.61	3.62	1	1
67	M	3	76.9	12	37	3	0	1	0	0	0	0	3.2	10.7	3.34	6.2	365.0	1.7	1.1	87	3.4	8.3	142.0	74	18	100	97.9	72.0	1	1	0	1	0	1	16.4	4.7	0	0	6.54	3.6	28.0	0	0
78	M	1	84.2	5	58	5	1	1	0	1	0	0	2.8	11.3	4.04	4.8	165.0	2.9	1.8	223	1.6	8.6	138.0	83	13	100	98.5	80.0	1	1	1	0	0	1	15.95	23.15	0	0	34.04	3.6	28.0	0	0
40	M	3	116.0	10	49	0	0	0	0	0	0	0	3.9	17.25	4.42	5.1	523.0	2.0	1.1	206	1.6	6.5	143.0	98	29	95	98.6	63.0	0	1	0	0	0	0	13.9	18.5	0	1	2.63	3.6	2.63	1	1
70	M	1	80.0	8	44	4	0	0	1	0	0	0	2.9	11.43	3.94	4.4	361.0	2.5	1.7	118	1.0	7.4	143.0	80	22	97	98.9	70.0	1	0	0	1	1	1	14.35	16.9	0	0	8.98	3.6	28.0	0	0
65	F	1	178.4666667	10	56	5	0	1	1	1	0	1	2.5	9.62	3.85	4.1	399.0	1.4	2.9	71	2.6	7.1	138.0	135	19	98	97.9	59.0	1	0	0	0	0	0	17.45	28.9	0	1	3.66	3.59	3.66	1	1
75	M	3	92.8	9	38	9	0	1	0	1	1	0	3.4	8.1	2.38	3.9	423.0	2.6	1.5	184	6.9	8.7	134.0	80	15	100	99.3	156.0	1	0	0	1	0	1	15.3	8.6	0	0	14.97	3.59	28.0	0	0
92	F	1	52.0	8	58	6	1	0	1	1	0	0	2.9	11.88	4.1	3.6	197.0	2.1	1.1	150	0.8	9.1	144.0	92	17	93	98.2	113.0	1	1	0	0	1	1	14.15	10.35	1	0	16.56	3.59	16.56	1	1
92	F	1	80.6	6	51	7	0	1	0	1	0	1	2.8	11.7	4.18	3.5	448.0	1.3	1.1	129	1.1	8.2	136.0	77	16	94	97.7	57.0	1	1	0	0	0	1	15.4	21.1	0	0	5.61	3.58	28.0	0	0
79	M	1	80.3	6	50	7	0	0	0	0	0	0	3.5	9.25	2.64	3.2	348.0	1.7	1.3	159	1.5	8.4	136.0	90	29	95	102.4	80.0	0	1	0	0	1	1	14.85	3.15	1	0	10.6	3.58	10.6	1	1
86	M	2	74.0	9	66	7	1	0	1	1	0	0	3.4	13.75	4.04	4.5	617.0	2.3	2.2	138	2.3	9.3	144.0	113	20	96	99.3	93.0	0	1	0	0	1	1	15.75	8.45	0	0	9.34	3.57	28.0	0	0
78	M	1	61.0	2	24	8	0	1	1	0	0	0	3.2	11.5	3.59	3.9	279.0	1.7	2.2	149	0.9	8.8	140.0	59	16	100	97.7	82.0	1	1	0	1	1	1	13.6	6.7	0	0	23.95	3.57	28.0	0	0
76	M	1	77.9	4	43	7	0	0	0	1	0	0	1.9	8.53	4.49	3.3	720.0	1.9	1.4	108	1.9	8.6	134.0	94	14	97	97.9	101.0	0	1	0	1	0	1	17.05	8.83	0	0	34.79	3.57	28.0	0	0
87	M	1	83.3	12	57	10	0	0	0	1	0	0	2.5	14.03	5.61	4.3	296.0	2.5	1.7	222	3.6	9.7	137.0	109	18	100	97.2	69.0	0	1	0	0	0	1	15.87	8.97	1	0	8.83	3.56	8.83	1	1
67	M	1	95.0	2	35	4	0	0	1	0	0	0	3.2	11.97	3.74	3.8	375.0	1.9	1.4	125	0.9	7.9	139.0	132	22	92	99.1	99.0	1	1	0	0	0	1	14.1	9.83	0	0	6.91	3.56	28.0	0	0
90	M	1	80.9	7	43	6	0	0	1	1	0	0	3.3	11.1	3.36	4.1	315.0	1.6	2.6	141	1.3	7.3	138.0	65	17	96	98.2	51.0	0	0	0	1	0	0	13.4	13.3	0	0	6.63	3.56	28.0	0	0
76	M	1	73.8	8	48	6	0	0	0	0	0	0	2.4	10.1	4.21	4.0	145.0	2.7	1.1	103	3.1	9.1	142.0	58	16	97	97.6	56.0	0	1	0	0	0	0	15.9	8.1	1	0	12.59	3.55	28.0	0	0
88	M	1	70.0	5	64	7	0	1	1	0	0	0	2.6	9.18	3.53	5.2	263.0	2.1	2.4	155	1.7	8.4	142.0	101	22	94	98.0	98.0	1	1	0	1	0	1	18.35	14.78	0	0	18.86	3.55	28.0	0	0
85	F	1	59.0	4	50	9	0	0	0	0	0	1	2.7	8.55	3.17	4.8	279.0	2.0	1.1	147	1.1	8.9	133.0	107	23	96	98.8	80.0	1	1	0	0	0	1	12.15	14.65	0	0	33.34	3.55	28.0	0	0
69	M	1	97.7	7	33	7	0	1	1	0	0	0	2.8	10.9	3.89	3.4	205.0	2.3	1.4	135	1.1	8.6	142.0	80	18	100	98.2	73.0	1	0	0	1	0	1	13.87	13.03	0	0	6.37	3.55	28.0	0	0
83	M	1	56.06666667	9	79	13	0	0	0	0	0	1	2.8	7.93	2.83	4.6	650.0	2.0	2.3	99	0.9	6.1	141.0	114	25	100	102.2	80.0	0	1	0	0	0	1	17.5	1.07	0	0	30.51	3.54	28.0	0	0
82	M	1	73.6	7	38	11	0	1	0	1	1	0	3.1	8.72	2.81	4.2	449.0	2.2	1.8	236	1.6	8.3	141.0	153	19	100	98.4	111.0	1	1	0	1	0	1	17.53	6.08	0	1	10.78	3.54	10.78	1	1
55	F	3	78.5	7	48	2	1	0	0	0	0	0	3.1	6.8	2.19	3.8	162.0	1.8	1.4	80	2.4	9.1	138.0	85	26	99	97.5	70.0	1	1	0	0	0	1	17.2	17.6	1	0	12.47	3.53	12.47	1	1
76	M	1	66.4	5	37	7	0	0	0	1	0	1	2.2	10.5	4.77	4.5	203.0	1.9	1.3	117	0.8	6.9	118.0	72	19	100	97.1	57.0	0	1	0	0	0	1	14.0	4.4	0	0	11.6	3.53	28.0	0	0
91	F	1	59.0	4	57	6	1	0	0	1	0	0	2.7	12.8	4.74	5.0	247.0	1.9	1.2	86	0.4	9.1	137.0	113	20	96	97.5	114.0	1	1	1	0	0	1	14.65	9.95	1	0	32.73	3.53	28.0	0	1
87	M	1	87.8	9	51	6	1	0	0	0	0	0	2.3	11.78	5.12	5.4	376.0	2.1	1.5	163	1.0	6.7	139.0	77	14	100	97.5	45.0	0	1	0	1	1	1	14.58	10.08	0	0	15.18	3.53	28.0	0	0
71	M	3	66.7	7	51	8	0	1	0	0	0	0	2.9	8.6	2.97	6.4	256.0	2.9	1.1	135	7.6	7.3	123.0	88	15	96	97.5	78.0	0	1	0	0	0	0	15.1	7.35	0	0	3.62	3.52	28.0	0	0
59	M	1	77.2	6	42	6	0	1	0	1	1	1	2.8	7.6	2.71	4.7	506.0	3.6	1.3	140	1.8	8.5	140.0	59	30	92	98.4	90.0	1	1	0	1	1	1	21.15	30.8	0	0	44.68	3.52	28.0	0	0
84	F	1	66.0	2	45	8	0	0	1	0	0	0	2.9	8.45	2.91	3.7	233.0	1.7	1.7	98	0.7	8.4	139.0	62	21	95	97.8	98.0	0	1	0	0	0	1	15.25	3.65	0	0	3.57	3.52	28.0	0	0
67	M	3	67.4	6	33	5	0	0	0	1	0	0	3.7	16.1	4.35	3.3	268.0	2.2	1.8	98	1.9	9.5	145.0	124	61	95	97.8	125.0	0	1	1	0	1	0	17.6	4.75	0	0	12.87	3.51	28.0	0	0
71	M	1	91.2	3	30	11	0	1	0	1	0	1	3.5	11.7	3.34	4.3	495.0	2.1	1.0	148	1.7	8.1	150.0	73	21	91	97.9	83.0	1	1	0	1	1	1	15.1	11.95	0	0	12.76	3.51	28.0	0	0
78	M	3	86.1	1	33	8	0	1	1	0	1	1	2.6	10.4	4.0	4.1	148.0	2.0	3.0	98	1.1	8.8	138.0	85	13	91	98.0	65.0	1	0	1	1	0	1	15.2	17.7	0	0	6.82	3.51	28.0	0	0
92	F	3	60.8	7	42	6	0	0	1	0	0	0	2.4	9.6	4.0	4.0	236.0	2.0	1.2	138	1.8	7.5	132.0	94	20	96	98.6	93.0	0	1	0	0	1	1	13.4	15.6	0	0	5.62	3.5	28.0	0	0
63	M	1	70.0	6	40	3	1	0	0	0	0	0	2.8	10.0	3.57	3.6	408.0	3.3	1.9	129	0.9	7.8	141.0	80	14	100	99.0	54.0	1	0	0	1	0	1	14.87	14.73	0	0	11.48	3.5	28.0	0	0
78	M	1	77.0	0	24	4	1	0	1	0	1	0	4.2	13.07	3.11	4.1	166.0	2.1	1.1	103	0.7	8.5	137.0	75	17	100	98.5	92.0	1	1	0	0	1	1	13.5	9.23	0	0	9.44	3.5	28.0	0	0
71	F	1	50.0	1	30	4	0	0	1	0	0	1	3.1	13.03	4.2	4.4	173.0	2.2	1.0	101	0.6	8.3	142.0	125	38	95	98.1	97.0	1	1	0	0	0	0	14.63	11.67	0	0	13.63	3.5	28.0	0	0
89	M	1	59.0	6	57	5	0	0	0	0	1	0	3.9	14.2	3.64	4.1	703.0	2.0	1.2	181	1.1	8.6	137.0	91	23	97	97.9	74.0	0	1	0	0	0	1	13.35	12.7	0	0	5.54	3.5	28.0	0	0
67	F	1	80.05	3	40	4	0	0	1	0	0	0	2.2	7.2	3.27	3.5	437.0	1.8	2.1	127	0.3	7.6	142.0	94	30	99	98.2	77.0	1	1	0	0	1	1	15.1	0.37	0	1	68.49	3.49	28.0	0	1
87	F	2	60.7	3	33	9	0	1	1	0	0	0	3.9	10.5	2.69	3.8	127.0	1.6	2.0	199	0.6	8.8	137.0	67	36	100	97.2	85.0	1	1	0	0	0	0	14.4	6.3	0	0	3.49	3.49	28.0	0	0
81	M	1	81.0	0	26	4	1	0	1	0	0	0	3.3	13.55	4.11	3.4	149.0	2.2	1.8	158	0.9	8.7	138.0	64	14	98	97.8	88.0	0	0	0	0	0	0	13.35	14.45	0	0	7.5	3.49	28.0	0	0
76	F	1	72.8	1	38	11	0	0	0	0	0	1	2.6	12.7	4.88	5.1	459.0	1.9	2.3	105	0.6	9.8	139.0	80	24	98	97.5	88.0	0	1	1	1	0	1	13.5	9.5	0	0	20.71	3.49	28.0	0	0
59	M	2	79.0	2	38	10	0	1	0	1	1	0	2.6	12.2	4.69	4.4	727.0	2.5	2.9	166	0.8	7.2	136.0	118	24	87	98.2	67.0	1	1	0	0	1	1	17.4	12.47	0	1	6.75	3.49	7.06	1	1
77	M	3	96.75	1	24	6	0	1	0	1	0	0	3.5	12.3	3.51	4.0	218.0	1.8	1.6	163	0.7	9.2	138.0	103	18	96	97.9	112.0	1	1	0	0	1	1	12.7	15.7	0	0	8.1	3.49	28.0	0	0
74	M	1	84.8	5	40	8	1	1	0	1	1	0	3.6	9.9	2.75	6.4	3200.0	2.6	1.3	245	3.4	10.2	133.0	91	15	100	97.6	82.0	1	1	0	0	0	1	13.53	8.4	0	1	3.25	3.48	3.25	1	1
87	F	3	57.0	6	66	12	0	0	0	1	0	0	2.0	8.35	4.18	4.0	223.0	2.2	1.4	125	1.0	7.6	142.0	150	20	89	98.1	73.0	0	1	0	0	1	0	15.05	19.4	0	1	4.34	3.47	4.34	1	1
73	M	1	102.15	6	36	3	1	0	1	0	0	0	3.6	11.43	3.18	4.3	290.0	3.1	1.3	178	1.1	7.6	136.0	74	6	96	97.4	91.0	1	0	0	1	1	1	13.07	17.53	0	0	9.26	3.47	28.0	0	0
83	F	1	58.2	6	48	6	0	0	0	1	0	0	3.5	10.8	3.09	4.5	303.0	2.8	1.5	128	0.9	8.8	146.0	153	22	92	97.8	69.0	0	1	0	1	1	1	15.97	9.67	0	0	9.89	3.47	28.0	0	0
80	M	1	99.7	6	47	8	1	0	0	1	0	0	3.2	10.22	3.19	3.5	2965.0	2.1	2.1	122	2.8	9.4	143.0	90	23	92	97.8	82.0	0	1	0	0	0	1	16.22	85.06	1	0	18.8	3.46	28.0	0	0
87	M	3	67.9	10	61	7	0	0	0	0	0	1	2.3	10.2	4.43	5.0	192.0	2.7	1.4	306	4.2	7.3	150.0	87	20	98	97.8	88.0	1	1	0	0	0	1	12.45	14.0	0	0	13.35	3.46	28.0	0	0
69	F	1	68.4	6	37	4	0	0	1	0	0	0	2.2	8.5	3.86	4.5	319.0	1.5	1.6	112	0.5	6.8	134.0	116	21	95	97.6	74.0	0	1	0	1	0	1	17.4	6.6	0	0	6.37	3.46	28.0	0	0
76	M	1	92.35	9	40	3	0	0	1	0	0	0	3.4	9.88	2.91	4.6	241.0	2.3	1.7	108	1.0	8.3	138.0	78	14	90	98.0	74.0	1	1	0	0	0	1	13.83	19.33	0	0	6.15	3.45	28.0	0	0
63	M	1	93.8	12	36	8	0	1	0	1	0	1	2.9	6.95	2.4	5.0	122.0	2.4	3.0	329	3.6	10.3	132.0	75	20	100	96.7	101.0	1	1	0	1	0	0	14.75	9.9	0	0	25.53	3.44	28.0	0	0
68	M	1	86.3	6	32	8	0	0	0	1	0	0	2.7	9.45	3.5	3.9	175.0	1.8	1.4	153	0.5	8.1	136.0	82	26	95	98.2	85.0	1	1	0	0	0	1	18.9	13.7	0	0	31.5	3.44	28.0	0	0
65	F	1	104.0	4	19	3	1	0	1	0	0	0	3.5	10.1	2.89	4.2	253.0	2.2	1.6	171	0.6	8.1	136.0	80	18	100	97.7	77.0	1	1	1	0	1	1	12.17	16.2	0	0	9.21	3.44	28.0	0	0
71	M	1	105.5	5	43	4	0	0	0	1	0	0	3.1	13.3	4.29	4.0	226.0	1.8	2.7	102	0.6	8.4	138.0	128	26	96	98.7	93.0	0	1	0	1	0	1	15.25	14.1	0	0	13.31	3.44	28.0	0	0
60	F	1	71.7	1	26	2	0	0	0	0	0	0	2.8	8.85	3.16	4.7	340.0	2.0	1.6	95	0.6	8.3	138.0	117	18	92	98.3	82.0	0	0	0	0	0	0	15.05	9.75	0	0	10.58	3.44	28.0	0	0
59	M	1	76.0	2	29	3	0	0	0	1	0	0	2.8	11.6	4.14	5.9	4695.0	1.4	1.1	143	2.2	6.2	135.0	79	22	97	98.0	125.0	0	1	0	0	0	1	15.1	11.2	0	0	15.94	3.44	28.0	0	0
76	F	1	45.1	5	23	4	1	0	1	0	0	0	3.2	10.6	3.31	3.5	293.0	4.3	1.9	216	0.7	8.7	140.0	80	15	100	98.0	78.0	1	1	0	1	0	1	13.0	6.4	0	0	7.45	3.44	28.0	0	0
66	M	1	93.8	4	33	8	0	1	0	1	0	0	2.2	9.5	4.32	3.6	269.0	1.3	3.7	94	1.8	6.5	144.0	119	22	99	97.3	74.0	1	1	0	1	0	1	21.55	11.5	0	1	5.59	3.44	28.0	0	0
77	M	2	84.6	7	49	6	0	1	0	0	0	0	3.0	8.83	2.94	4.2	246.0	1.8	1.2	255	1.5	7.8	134.0	98	26	97	34.3	94.0	1	1	0	0	0	1	14.45	3.05	0	0	8.27	3.44	28.0	0	0
91	F	1	95.0	2	28	8	0	0	1	0	0	0	4.0	11.4	2.85	4.1	200.0	1.5	1.1	88	1.0	9.8	140.0	75	22	97	97.9	83.0	0	1	1	0	0	1	16.4	8.2	0	0	5.35	3.43	28.0	0	0
75	M	1	136.0	6	38	4	0	0	1	0	0	0	2.9	14.5	5.0	3.9	555.0	2.2	1.1	110	0.8	8.6	140.0	105	24	98	98.1	120.0	0	1	0	0	0	1	14.0	10.4	0	0	9.46	3.43	28.0	0	0
58	M	1	80.8	2	19	2	0	0	1	0	0	1	2.6	9.2	3.54	4.1	266.0	2.0	2.2	109	0.3	8.3	135.0	120	37	90	97.5	106.0	1	1	0	1	1	1	14.05	17.75	0	1	29.44	3.43	28.0	0	1
64	M	1	127.1	14	80	5	0	0	0	1	0	0	3.1	11.55	3.73	5.1	605.0	3.4	1.1	197	1.3	8.3	151.0	101	14	94	99.3	85.0	1	1	0	0	1	1	11.83	34.5	0	1	3.34	3.43	3.34	1	1
76	M	1	81.6	11	45	9	1	1	0	1	0	0	2.5	9.73	3.89	4.3	331.0	2.4	1.4	124	3.3	7.8	140.0	90	14	100	98.1	62.0	1	1	0	1	0	1	16.43	21.33	0	0	11.08	3.43	28.0	0	0
83	M	1	114.0	6	48	11	0	1	0	1	0	1	2.9	8.75	3.02	5.3	288.0	2.6	1.1	89	3.1	9.0	138.0	68	15	97	97.9	63.0	1	1	0	1	0	1	13.8	8.0	0	0	15.34	3.42	28.0	0	0
77	F	1	99.5	2	29	4	0	0	1	0	0	1	3.1	9.6	3.1	4.7	163.0	2.0	1.5	102	1.2	8.7	135.0	67	30	96	98.4	103.0	0	1	1	0	0	1	13.95	9.65	0	0	4.14	3.42	28.0	0	0
96	F	1	61.0	4	42	6	0	0	1	0	0	0	3.8	12.9	3.39	3.6	469.0	1.9	1.9	120	0.6	9.2	144.0	90	12	100	98.6	119.0	0	1	0	1	0	1	14.6	6.2	0	0	3.47	3.41	28.0	0	0
84	M	1	98.3	5	63	12	0	1	0	1	0	1	2.7	7.2	2.67	5.4	215.0	2.1	2.8	200	4.9	8.0	131.0	82	21	91	96.7	67.0	1	1	0	1	0	0	17.2	7.65	0	1	31.73	3.41	28.0	0	0
88	M	1	74.0	5	46	7	0	1	0	1	0	0	2.3	10.7	4.65	4.2	262.0	1.8	2.6	107	0.7	7.6	133.0	109	19	100	97.5	75.0	1	1	1	0	1	1	15.9	4.87	0	0	10.1	3.4	28.0	0	0
89	M	1	55.6	8	58	8	0	0	0	0	1	0	2.3	8.9	3.87	4.6	421.0	1.7	1.6	73	3.1	7.4	142.0	70	19	98	97.7	76.0	1	1	1	0	0	1	14.65	26.4	0	0	13.34	3.4	28.0	0	0
74	M	1	95.5	4	37	10	0	1	0	1	1	0	4.1	12.4	3.02	4.7	838.0	2.4	1.7	332	1.7	8.8	139.0	100	33	91	98.2	93.0	1	1	0	0	0	1	15.08	23.4	0	0	6.89	3.4	28.0	0	0
71	F	2	74.2	6	32	9	1	1	0	1	0	0	3.6	9.0	2.5	4.9	206.0	1.7	1.2	121	4.1	9.0	136.0	118	15	100	98.4	53.0	1	0	0	1	0	0	15.5	6.6	0	0	22.65	3.4	28.0	0	0
57	M	3	83.7	3	30	2	0	0	1	0	0	0	2.5	10.0	4.0	3.6	229.0	2.2	1.3	96	0.7	7.2	145.0	56	14	100	97.3	85.0	0	1	0	0	0	0	15.4	21.4	0	0	6.1	3.4	28.0	0	0
93	F	1	67.2	5	43	5	0	0	1	1	0	0	2.8	9.7	3.46	3.9	215.0	1.6	1.1	255	0.8	7.5	137.0	117	24	94	97.4	91.0	0	1	0	0	0	1	19.9	9.6	0	0	7.34	3.4	28.0	0	0
71	M	1	105.3	6	47	4	1	0	1	1	0	0	3.1	14.05	4.53	4.5	294.0	2.2	1.4	160	1.5	8.6	130.0	129	24	98	97.5	103.0	1	1	0	1	1	1	17.35	5.7	0	0	21.74	3.39	28.0	0	0
67	M	1	81.4	14	84	13	0	0	0	0	0	0	2.0	6.9	3.45	4.4	468.0	1.8	5.7	103	6.3	6.3	138.0	115	20	92	97.3	77.0	0	0	0	0	0	1	19.13	0.3	1	0	4.15	3.39	4.15	1	1
72	M	1	148.7333333	15	63	5	0	0	0	0	0	0	3.4	9.43	2.77	3.8	249.0	1.8	2.2	137	2.6	8.6	132.0	83	25	100	98.1	76.0	1	1	0	0	0	0	15.93	10.23	0	1	3.24	3.39	3.24	1	1
75	F	1	55.5	3	41	5	0	1	0	0	0	1	2.3	10.9	4.74	4.3	197.0	2.7	1.1	263	0.3	7.4	150.0	84	17	95	98.4	132.0	1	1	0	0	1	0	12.3	28.45	0	1	3.34	3.39	3.34	1	1
68	M	1	81.0	8	57	4	0	0	0	0	0	0	2.2	8.07	3.67	3.1	406.0	1.9	1.2	135	0.8	9.4	135.0	125	29	93	100.2	53.0	1	1	0	0	1	1	16.47	0.13	0	1	36.86	3.39	28.0	0	1
78	M	1	91.25	2	37	8	0	1	0	1	0	0	2.5	10.25	4.1	4.7	202.0	2.2	1.3	131	1.9	8.7	144.0	57	29	92	94.7	65.0	1	1	0	1	0	1	14.7	11.15	1	0	34.93	3.39	28.0	0	1
93	F	1	43.7	7	51	8	1	0	0	1	1	1	2.4	10.4	4.33	4.2	203.0	1.4	1.5	130	0.6	8.8	139.0	89	31	94	98.9	72.0	0	1	0	1	0	1	15.15	15.0	0	0	9.15	3.39	28.0	0	0
77	F	1	108.25	5	32	4	0	1	1	0	0	0	3.6	10.05	2.79	3.6	166.0	1.6	7.8	198	1.5	10.1	139.0	83	17	100	99.1	78.0	1	1	0	1	0	1	13.25	5.05	0	0	5.34	3.39	28.0	0	0
92	F	1	53.2	1	26	6	0	1	1	0	0	0	3.3	12.0	3.64	4.7	160.0	1.6	1.2	240	0.7	8.5	137.0	58	20	98	97.8	71.0	1	1	0	0	0	1	13.7	5.2	0	0	3.44	3.38	28.0	0	0
85	M	1	129.4	5	40	7	0	1	1	0	0	1	4.2	13.5	3.21	3.8	328.0	2.2	1.1	193	1.6	9.8	143.0	76	17	96	98.2	104.0	1	1	1	0	0	1	14.6	9.0	0	0	9.3	3.38	28.0	0	0
84	M	3	61.0	11	29	8	1	0	0	1	0	0	2.6	13.64	5.25	4.5	256.0	1.7	1.4	118	0.6	8.0	144.0	77	14	100	97.7	94.0	1	1	0	1	0	0	14.4	15.78	0	0	16.2	3.37	28.0	0	0
92	F	2	70.0	5	43	11	1	1	0	0	0	0	2.7	8.9	3.3	3.6	230.0	2.0	1.4	193	1.7	7.3	141.0	112	22	97	96.5	61.0	1	1	0	0	0	1	14.7	14.1	0	0	5.88	3.37	28.0	0	0
61	M	1	117.6	3	44	7	0	1	0	1	1	1	3.4	8.7	2.56	4.3	212.0	2.2	3.7	233	2.7	8.7	128.0	101	28	97	98.1	78.0	1	1	1	0	0	1	18.3	11.7	0	0	10.33	3.36	28.0	0	0
85	M	3	70.3	6	52	12	0	1	0	1	0	0	2.5	10.9	4.36	4.8	208.0	1.7	1.1	186	1.9	7.8	130.0	89	16	100	98.4	67.0	1	1	0	0	0	1	15.07	6.07	0	0	13.88	3.36	28.0	0	0
88	M	1	73.2	6	60	7	0	1	1	0	0	0	3.6	13.55	3.76	5.2	434.0	1.1	1.2	154	1.1	8.4	107.0	70	14	95	98.2	90.0	1	1	1	0	0	1	13.25	10.95	0	0	7.96	3.36	28.0	0	0
[truncated: 5,802 more rows]

## Sheet: Supplemental tables2
Variable Names	level	Overall	Missing
n		7801
age		75 (19-100)	0.0
weight		80 (1-500)	1.2
sofa		5 (0-22)	0.0
sapsii		41 (7-114)	0.0
charlson		6 (0-18)	0.0
albumin		3 (0.3-6.3)	0.0
HGB		10.15 (4.75-19.33)	0.0
HRA		3.4 (1.45-34.27)	0.0
K		4.2 (2-10)	0.2
ld		288 (35-20270)	17.9
Mg		2 (0.4-33.5)	0.1
INR		1.4 (0.8-21.8)	2.4
GLu		130 (21-2044)	0.0
Cr		1.2 (0-15.7)	0.0
Ca		8.4 (1.7-13.7)	0.6
Na		138 (102-174)	0.0
HR		88 (32-247)	0.0
RR		19 (0-115)	0.0
SpO2		97 (21-9819)	0.0
temperaturef		98.1 (0-106)	0.9
nbpm		79 (8-204)	0.9
RDW		15.1 (11.45-32.97)	0.0
WBC		11.3 (0.1-293.38)	0.0
gender (%)	F	3198 (40.99)	0.0
gender (%)	M	4603 (59.01)
race (%)	1	5596 (71.73)	0.0
race (%)	2	545 (6.99)
race (%)	3	1660 (21.28)
valve (%)	0	5820 (74.61)	0.0
valve (%)	1	1981 (25.39)
diabetes (%)	0	4983 (63.88)	0.0
diabetes (%)	1	2818 (36.12)
htn (%)	0	4909 (62.93)	0.0
htn (%)	1	2892 (37.07)
hf (%)	0	3801 (48.72)	0.0
hf (%)	1	4000 (51.28)
mi (%)	0	6818 (87.40)	0.0
mi (%)	1	983 (12.60)
copd (%)	0	6245 (80.05)	0.0
copd (%)	1	1556 (19.95)
insulin (%)	0	2897 (37.14)	0.0
insulin (%)	1	4904 (62.86)
heparin (%)	0	759 (9.73)	0.0
heparin (%)	1	7042 (90.27)
noacsdoacs (%)	0	6540 (83.84)	0.0
noacsdoacs (%)	1	1261 (16.16)
VKA (%)	0	5294 (67.86)	0.0
VKA (%)	1	2507 (32.14)
amiodarone (%)	0	5618 (72.02)	0.0
amiodarone (%)	1	2183 (27.98)
bblocker (%)	0	1496 (19.18)	0.0
bblocker (%)	1	6305 (80.82)
